# Supplementary material for: Opioid Treatment in Primary Care: Knowledge and Practical Use of Opioid Therapy
Source: Healthcare (Basel). 2024 Jan 16;12(2):217. doi: 10.3390/healthcare12020217 (PMC10815125; doi:10.3390/healthcare12020217)
Supplement: Supplementary file 1 [file healthcare-12-00217-s001.zip]

Archive with 3 entries (3 files):
- Table S1. Opioid treatment - specialists - chi-square tests.xlsx
- Table S2. Opioid treatment - work-hours - chi-square tests.xlsx
- Table S3. Opioid treatment - yr of experience - chi-square tests.xlsx
