# Supplementary material for: Opioid Treatment in Primary Care: Knowledge and Practical Use of Opioid Therapy
Source: Healthcare (Basel). 2024 Jan 16;12(2):217. doi: 10.3390/healthcare12020217 (PMC10815125; doi:10.3390/healthcare12020217)
Supplement: Supplementary file 1 [file healthcare-12-00217-s001.zip › Table S2. Opioid treatment - work-hours - chi-square tests.xlsx]

## Sheet: ALL
Jak długi jest Pani/Pana staż zawodowy pracy jako lekarza w POZ:	Wybierz wszystkie posiadane specjalizacje:	Ile godzi w tygodniu średnio pracuje Pani/Pan w POZ?	Czy badany pracuje ponad 40 godzin w tygodniu?	Czy badany jest specjalistą medycyny rodzinnej?	Co jest dla Pani/Pana *głównym kryterium* decydującym o wyborze leku przeciwbólowego?	Czy wypisuje Pani/Pan recepty na leki opioidowe?	Dawce *400 mg tramadolu* odpowiada morfina w dawce:	Dawce *35 ug buprenorfiny* odpowiada morfina w dawce:	Pacjent przyjmuje na dobę 400 mg tramadolu retard w dwóch dawkach podzielonych. Dodatkowo, co około 8 godzin przyjmuje paracetamol po 500 mg. Aktualne nasilenie bólu to 6/10 w skali NRS. Jakie leczenie Pani/Pan zaproponuje?	W swojej codziennej praktyce lekarskiej, gdy *rozpoczyna Pani /Pan podawanie opioidów*, zwykle jest to:	Pacjentka lat 57 około 3 miesiące temu leczona była z powodu półpaśca okolicy twarzy po stronie lewej.Od tego czasu stale towarzyszą jej bóle tej okolicy 4/10 w skali NRS leczone tramadolem 2x100 mg, przeczulica i uczucie pieczenia. Jakie leczenie Pani/Pan zaproponuje?	Który element leczenia bólu jest dla Pani/Pana *najtrudniejszy* w codziennej praktyce w POZ?	Na którym etapie leczenia *wprowadza Pani/Pan leki koanalgetyczne* do terapii u swoich Pacjentów?
Krócej niż 1 rok	w trakcie specjalizacji z medycyny rodzinnej	20-40 godzin w tygodniu	NIE	NIE	Natężenie bólu zmierzone skalą oceny bólu	Wypisuję leki opioidowe, ale tylko jako kontynuację terapii	Nie wiem	Nie wiem	Należy w pierwszej kolejności dołączyć koanalgetyk, np. pregabalinę	Tramadol	Dołączysz do leczenia gabapentynę starając się osiągnąć dawkę 3 x 300 mg	Zamiana jednego leku przeciwbólowego na inny (rotacja)	Nigdy nie dołączam koanalgetyków w swojej praktyce
Krócej niż 1 rok	brak	20-40 godzin w tygodniu	NIE	NIE	Dynamika zmian bólu, szybkość narastania	Inicjuję leczenie bólu słabymi lub silnymi opioidami w zależności od potrzeby	80 mg	Nie wiem	Należy zwiększyć dawkę całkowitą tramadolu o 1/2 , do łącznie 600 mg w dwóch dawkach podzielonych.	Tramadol	Dołączysz do leczenia pregabalinę zaczynając od dawki 75 mg dwa razy dziennie	Dobieranie leków z grupy NLPZ w zależności od rodzaju bólu	Gdy leki z 3 stopnia drabiny analgetycznej są mało skuteczne
Krócej niż 1 rok	brak	20-40 godzin w tygodniu	NIE	NIE	Natężenie bólu zmierzone skalą oceny bólu	Stosuję preparaty tramadolu i buprenorfinę (w plastrach)	80 mg	Nie wiem	Należy zwiększyć dawkę całkowitą tramadolu o 1/2 , do łącznie 600 mg w dwóch dawkach podzielonych.	Tramadol	Dołączysz do leczenia pregabalinę zaczynając od dawki 75 mg dwa razy dziennie	Zamiana jednego leku przeciwbólowego na inny (rotacja)	W chwili rozpoznania, że ból ma charakter neuropatyczny
Krócej niż 1 rok	w trakcie specjalizacji z medycyny rodzinnej	20-40 godzin w tygodniu	NIE	NIE	Charakter bólu	Stosuję preparaty tramadolu i buprenorfinę (w plastrach)	40 mg	Nie wiem	Należy zwiększyć dawkę całkowitą tramadolu o 1/2 , do łącznie 600 mg w dwóch dawkach podzielonych.	Tramadol	Dołączysz do leczenia pregabalinę zaczynając od dawki 75 mg dwa razy dziennie	Miareczkowanie morfiny w warunkach POZ/leczenia domowego	W chwili rozpoznania, że ból ma charakter neuropatyczny
Krócej niż 1 rok	brak	20-40 godzin w tygodniu	NIE	NIE	Natężenie bólu zmierzone skalą oceny bólu	Inicjuję leczenie bólu słabymi lub silnymi opioidami w zależności od potrzeby	20 mg	Nie wiem	Należy w pierwszej kolejności dołączyć koanalgetyk, np. pregabalinę	Morfina podawana doustnie o krótkim czasie działania	Dołączysz do leczenia pregabalinę zaczynając od dawki 75 mg dwa razy dziennie	Miareczkowanie morfiny w warunkach POZ/leczenia domowego	W chwili rozpoznania, że ból ma charakter neuropatyczny
Krócej niż 1 rok	w trakcie specjalizacji z medycyny rodzinnej	20-40 godzin w tygodniu	NIE	NIE	Natężenie bólu zmierzone skalą oceny bólu	Wypisuję leki opioidowe, ale tylko jako kontynuację terapii	40 mg	60 mg	Należy w pierwszej kolejności dołączyć koanalgetyk, np. pregabalinę	Tramadol	Ponowisz leczenie acyklowirem w dawce 4x 400 mg	Dobieranie leków z grupy NLPZ w zależności od rodzaju bólu	Nigdy nie dołączam koanalgetyków w swojej praktyce
Krócej niż 1 rok	w trakcie specjalizacji z medycyny rodzinnej	20-40 godzin w tygodniu	NIE	NIE	Natężenie bólu zmierzone skalą oceny bólu	Wypisuję leki opioidowe, ale tylko jako kontynuację terapii	Nie wiem	Nie wiem	Należy w pierwszej kolejności dołączyć koanalgetyk, np. pregabalinę	Tramadol	Dołączysz do leczenia pregabalinę zaczynając od dawki 75 mg dwa razy dziennie	Miareczkowanie morfiny w warunkach POZ/leczenia domowego	W chwili rozpoznania, że ból ma charakter neuropatyczny
Krócej niż 1 rok	brak	20-40 godzin w tygodniu	NIE	NIE	Dynamika zmian bólu, szybkość narastania	Inicjuję leczenie bólu słabymi lub silnymi opioidami w zależności od potrzeby	80 mg	40 mg	Należy włączyć leczenie morfiną doustnie o krótkim czasie działania w dawce ½ tbl po 20 mg co 4 godziny + doraźna dawka przeciwbólowa i miareczkować do osiągnięcia kontroli	Tramadol	Dołączysz do leczenia gabapentynę starając się osiągnąć dawkę 3 x 300 mg	Miareczkowanie morfiny w warunkach POZ/leczenia domowego	W chwili rozpoznania, że ból ma charakter neuropatyczny
Krócej niż 1 rok	w trakcie specjalizacji z medycyny rodzinnej	20-40 godzin w tygodniu	NIE	NIE	Charakter bólu	Wypisuję leki opioidowe, ale tylko jako kontynuację terapii	40 mg	20 mg	Należy w pierwszej kolejności dołączyć koanalgetyk, np. pregabalinę	Nie stosuję opioidów w swojej praktyce lekarskiej	Skierujesz Pacjentkę do poradni leczenia bólu w trybie pilnym	Dołączanie koanalgetyków do leczenia bólu	Gdy leki z 3 stopnia drabiny analgetycznej są mało skuteczne
Krócej niż 1 rok	w trakcie specjalizacji z medycyny rodzinnej	20-40 godzin w tygodniu	NIE	NIE	Moje doświadczenie w stosowaniu konkretnego leku	Stosuję preparaty tramadolu i buprenorfinę (w plastrach)	Nie wiem	Nie wiem	Należy w pierwszej kolejności dołączyć koanalgetyk, np. pregabalinę	Tramadol	Dołączysz do leczenia pregabalinę zaczynając od dawki 75 mg dwa razy dziennie	Miareczkowanie morfiny w warunkach POZ/leczenia domowego	W chwili rozpoznania, że ból ma charakter neuropatyczny
Krócej niż 1 rok	w trakcie specjalizacji z medycyny rodzinnej	Ponad 40 godzin w tygodniu	TAK	NIE	Charakter bólu	Inicjuję leczenie bólu słabymi lub silnymi opioidami w zależności od potrzeby	80 mg	80 mg	Należy włączyć leczenie morfiną doustnie o krótkim czasie działania w dawce ½ tbl po 20 mg co 4 godziny + doraźna dawka przeciwbólowa i miareczkować do osiągnięcia kontroli	Tramadol	Włączysz lek z 3. stopnia drabiny analgetycznej wobec nieskuteczności tramadolu	Zamiana jednego leku przeciwbólowego na inny (rotacja)	Gdy leki z 3 stopnia drabiny analgetycznej są mało skuteczne
Krócej niż 1 rok	w trakcie specjalizacji z medycyny rodzinnej	20-40 godzin w tygodniu	NIE	NIE	Natężenie bólu zmierzone skalą oceny bólu	Stosuję tylko tramadol	Nie wiem	Nie wiem	Należy w pierwszej kolejności dołączyć koanalgetyk, np. pregabalinę	Buprenorfina w plastrze (np. Transtec)	Dołączysz do leczenia pregabalinę zaczynając od dawki 75 mg dwa razy dziennie	Dobieranie leków z grupy NLPZ w zależności od rodzaju bólu	W chwili rozpoznania, że ból ma charakter neuropatyczny
Krócej niż 1 rok	w trakcie specjalizacji z medycyny rodzinnej	20-40 godzin w tygodniu	NIE	NIE	Natężenie bólu zmierzone skalą oceny bólu	Wypisuję leki opioidowe, ale tylko jako kontynuację terapii	20 mg	60 mg	Żadne z powyższych	Tramadol	Dołączysz do leczenia pregabalinę zaczynając od dawki 75 mg dwa razy dziennie	Zamiana jednego leku przeciwbólowego na inny (rotacja)	Przy pierwszych sygnałach ze strony Pacjenta dotyczących bólu
Krócej niż 1 rok	brak	20-40 godzin w tygodniu	NIE	NIE	Charakter bólu	Stosuję preparaty tramadolu i buprenorfinę (w plastrach)	Nie wiem	Nie wiem	Należy włączyć leczenie buprenorfiną w plastrze, rozpoczynając od dawki 35 ug/h i stopniowo w razie potrzeby zwiększać dawkę co około 6 dni, aż do osiągnięcia kontroli bólu	Tramadol	Dołączysz do leczenia pregabalinę zaczynając od dawki 75 mg dwa razy dziennie	Dołączanie koanalgetyków do leczenia bólu	W chwili rozpoznania, że ból ma charakter neuropatyczny
Krócej niż 1 rok	brak	20-40 godzin w tygodniu	NIE	NIE	Natężenie bólu zmierzone skalą oceny bólu	Stosuję preparaty tramadolu i buprenorfinę (w plastrach)	Nie wiem	Nie wiem	Żadne z powyższych	Buprenorfina w plastrze (np. Transtec)	Dołączysz do leczenia gabapentynę starając się osiągnąć dawkę 3 x 300 mg	Zamiana jednego leku przeciwbólowego na inny (rotacja)	W chwili rozpoznania, że ból ma charakter neuropatyczny
Krócej niż 1 rok	w trakcie specjalizacji z medycyny rodzinnej	20-40 godzin w tygodniu	NIE	NIE	Charakter bólu	Stosuję preparaty tramadolu i buprenorfinę (w plastrach)	Nie wiem	Nie wiem	Należy włączyć leczenie buprenorfiną w plastrze, rozpoczynając od dawki 35 ug/h i stopniowo w razie potrzeby zwiększać dawkę co około 6 dni, aż do osiągnięcia kontroli bólu	Tramadol	Dołączysz do leczenia pregabalinę zaczynając od dawki 75 mg dwa razy dziennie	Miareczkowanie morfiny w warunkach POZ/leczenia domowego	W chwili rozpoznania, że ból ma charakter neuropatyczny
Krócej niż 1 rok	w trakcie specjalizacji z medycyny rodzinnej	Ponad 40 godzin w tygodniu	TAK	NIE	Charakter bólu	Stosuję tylko tramadol	Nie wiem	Nie wiem	Należy włączyć leczenie buprenorfiną w plastrze, rozpoczynając od dawki 35 ug/h i stopniowo w razie potrzeby zwiększać dawkę co około 6 dni, aż do osiągnięcia kontroli bólu	Tramadol	Dołączysz do leczenia pregabalinę zaczynając od dawki 75 mg dwa razy dziennie	Opanowanie bólu przebijającego	W chwili rozpoznania, że ból ma charakter neuropatyczny
Krócej niż 1 rok	brak	10-20 godzin w tygodniu	NIE	NIE	Dynamika zmian bólu, szybkość narastania	Wypisuję leki opioidowe, ale tylko jako kontynuację terapii	Nie wiem	Nie wiem	Należy włączyć leczenie buprenorfiną w plastrze, rozpoczynając od dawki 35 ug/h i stopniowo w razie potrzeby zwiększać dawkę co około 6 dni, aż do osiągnięcia kontroli bólu	Nie stosuję opioidów w swojej praktyce lekarskiej	Dołączysz do leczenia pregabalinę zaczynając od dawki 75 mg dwa razy dziennie	Żadne z powyższych	Gdy leki z 3 stopnia drabiny analgetycznej są mało skuteczne
Krócej niż 1 rok	w trakcie specjalizacji z medycyny rodzinnej	Ponad 40 godzin w tygodniu	TAK	NIE	Natężenie bólu zmierzone skalą oceny bólu	Inicjuję leczenie bólu słabymi lub silnymi opioidami w zależności od potrzeby	Nie wiem	Nie wiem	Żadne z powyższych	Tramadol	Dołączysz do leczenia pregabalinę zaczynając od dawki 75 mg dwa razy dziennie	Miareczkowanie morfiny w warunkach POZ/leczenia domowego	Gdy leki z 3 stopnia drabiny analgetycznej są mało skuteczne
Krócej niż 1 rok	w trakcie specjalizacji z medycyny rodzinnej	Mniej niż 10 godzin w tygodniu	NIE	NIE	Natężenie bólu zmierzone skalą oceny bólu	Stosuję preparaty tramadolu i buprenorfinę (w plastrach)	Nie wiem	Nie wiem	Należy w pierwszej kolejności dołączyć koanalgetyk, np. pregabalinę	Tramadol	Dołączysz do leczenia pregabalinę zaczynając od dawki 75 mg dwa razy dziennie	Zamiana jednego leku przeciwbólowego na inny (rotacja)	W chwili rozpoznania, że ból ma charakter neuropatyczny
Krócej niż 1 rok	brak	Ponad 40 godzin w tygodniu	TAK	NIE	Charakter bólu	Stosuję preparaty tramadolu i buprenorfinę (w plastrach)	60 mg	20 mg	Należy włączyć leczenie buprenorfiną w plastrze, rozpoczynając od dawki 35 ug/h i stopniowo w razie potrzeby zwiększać dawkę co około 6 dni, aż do osiągnięcia kontroli bólu	Tramadol	Dołączysz do leczenia pregabalinę zaczynając od dawki 75 mg dwa razy dziennie	Miareczkowanie morfiny w warunkach POZ/leczenia domowego	Przy pierwszych sygnałach ze strony Pacjenta dotyczących bólu
Krócej niż 1 rok	brak	20-40 godzin w tygodniu	NIE	NIE	Charakter bólu	Stosuję tylko tramadol	40 mg	Nie wiem	Należy w pierwszej kolejności dołączyć koanalgetyk, np. pregabalinę	Tramadol	Dołączysz do leczenia pregabalinę zaczynając od dawki 75 mg dwa razy dziennie	Miareczkowanie morfiny w warunkach POZ/leczenia domowego	W chwili rozpoznania, że ból ma charakter neuropatyczny
Krócej niż 1 rok	w trakcie specjalizacji z medycyny rodzinnej	20-40 godzin w tygodniu	NIE	NIE	Natężenie bólu zmierzone skalą oceny bólu	Stosuję tylko tramadol	Nie wiem	Nie wiem	Należy zamienić paracetamol na ketoprofen i podawać go 2x na dobę w dawce 100 mg	Tramadol	Dołączysz do leczenia pregabalinę zaczynając od dawki 75 mg dwa razy dziennie	Zamiana jednego leku przeciwbólowego na inny (rotacja)	W chwili rozpoznania, że ból ma charakter neuropatyczny
Krócej niż 1 rok	w trakcie specjalizacji z medycyny rodzinnej	20-40 godzin w tygodniu	NIE	NIE	Natężenie bólu zmierzone skalą oceny bólu	Stosuję preparaty tramadolu i buprenorfinę (w plastrach)	40 mg	Nie wiem	Należy włączyć leczenie buprenorfiną w plastrze, rozpoczynając od dawki 35 ug/h i stopniowo w razie potrzeby zwiększać dawkę co około 6 dni, aż do osiągnięcia kontroli bólu	Tramadol	Dołączysz do leczenia pregabalinę zaczynając od dawki 75 mg dwa razy dziennie	Miareczkowanie morfiny w warunkach POZ/leczenia domowego	Gdy leki z 3 stopnia drabiny analgetycznej są mało skuteczne
Krócej niż 1 rok	w trakcie specjalizacji z medycyny rodzinnej	Ponad 40 godzin w tygodniu	TAK	NIE	Natężenie bólu zmierzone skalą oceny bólu	Wypisuję leki opioidowe, ale tylko jako kontynuację terapii	Nie wiem	Nie wiem	Należy w pierwszej kolejności dołączyć koanalgetyk, np. pregabalinę	Tramadol	Żadne z powyższych	Dobieranie leków z grupy NLPZ w zależności od rodzaju bólu	Gdy leki z 3 stopnia drabiny analgetycznej są mało skuteczne
Krócej niż 1 rok	w trakcie specjalizacji z medycyny rodzinnej	Ponad 40 godzin w tygodniu	TAK	NIE	Dynamika zmian bólu, szybkość narastania	Stosuję preparaty tramadolu i buprenorfinę (w plastrach)	40 mg	20 mg	Należy włączyć leczenie buprenorfiną w plastrze, rozpoczynając od dawki 35 ug/h i stopniowo w razie potrzeby zwiększać dawkę co około 6 dni, aż do osiągnięcia kontroli bólu	Tramadol	Dołączysz do leczenia pregabalinę zaczynając od dawki 75 mg dwa razy dziennie	Dołączanie koanalgetyków do leczenia bólu	W chwili rozpoznania, że ból ma charakter neuropatyczny
Krócej niż 1 rok	brak	20-40 godzin w tygodniu	NIE	NIE	Natężenie bólu zmierzone skalą oceny bólu	Inicjuję leczenie bólu słabymi lub silnymi opioidami w zależności od potrzeby	40 mg	Nie wiem	Żadne z powyższych	Tramadol	Dołączysz do leczenia pregabalinę zaczynając od dawki 75 mg dwa razy dziennie	Dołączanie koanalgetyków do leczenia bólu	Nigdy nie dołączam koanalgetyków w swojej praktyce
Krócej niż 1 rok	w trakcie specjalizacji z medycyny rodzinnej	20-40 godzin w tygodniu	NIE	NIE	Natężenie bólu zmierzone skalą oceny bólu	Inicjuję leczenie bólu słabymi lub silnymi opioidami w zależności od potrzeby	80 mg	80 mg	Należy w pierwszej kolejności dołączyć koanalgetyk, np. pregabalinę	Tramadol	Dołączysz do leczenia pregabalinę zaczynając od dawki 75 mg dwa razy dziennie	Miareczkowanie morfiny w warunkach POZ/leczenia domowego	W chwili rozpoznania, że ból ma charakter neuropatyczny
Krócej niż 1 rok	w trakcie specjalizacji z medycyny rodzinnej	20-40 godzin w tygodniu	NIE	NIE	Natężenie bólu zmierzone skalą oceny bólu	Stosuję preparaty tramadolu i buprenorfinę (w plastrach)	Nie wiem	Nie wiem	Należy w pierwszej kolejności dołączyć koanalgetyk, np. pregabalinę	Tramadol	Dołączysz do leczenia pregabalinę zaczynając od dawki 75 mg dwa razy dziennie	Zamiana jednego leku przeciwbólowego na inny (rotacja)	W chwili rozpoznania, że ból ma charakter neuropatyczny
Krócej niż 1 rok	w trakcie specjalizacji z medycyny rodzinnej	20-40 godzin w tygodniu	NIE	NIE	Natężenie bólu zmierzone skalą oceny bólu	Wypisuję leki opioidowe, ale tylko jako kontynuację terapii	Nie wiem	Nie wiem	Żadne z powyższych	Tramadol	Żadne z powyższych	Dołączanie koanalgetyków do leczenia bólu	Nigdy nie dołączam koanalgetyków w swojej praktyce
Krócej niż 1 rok	w trakcie specjalizacji z medycyny rodzinnej	20-40 godzin w tygodniu	NIE	NIE	Natężenie bólu zmierzone skalą oceny bólu	Stosuję preparaty tramadolu i buprenorfinę (w plastrach)	Nie wiem	Nie wiem	Żadne z powyższych	Buprenorfina w plastrze (np. Transtec)	Dołączysz do leczenia pregabalinę zaczynając od dawki 75 mg dwa razy dziennie	Opanowanie bólu przebijającego	W chwili rozpoznania, że ból ma charakter neuropatyczny
Krócej niż 1 rok	brak	20-40 godzin w tygodniu	NIE	NIE	Charakter bólu	Inicjuję leczenie bólu słabymi lub silnymi opioidami w zależności od potrzeby	40 mg	20 mg	Należy włączyć leczenie morfiną doustnie o krótkim czasie działania w dawce ½ tbl po 20 mg co 4 godziny + doraźna dawka przeciwbólowa i miareczkować do osiągnięcia kontroli	Tramadol	Dołączysz do leczenia pregabalinę zaczynając od dawki 75 mg dwa razy dziennie	Opanowanie bólu przebijającego	W chwili rozpoznania, że ból ma charakter neuropatyczny
Krócej niż 1 rok	brak	20-40 godzin w tygodniu	NIE	NIE	Natężenie bólu zmierzone skalą oceny bólu	Wypisuję leki opioidowe, ale tylko jako kontynuację terapii	60 mg	60 mg	Należy włączyć leczenie morfiną doustnie o krótkim czasie działania w dawce ½ tbl po 20 mg co 4 godziny + doraźna dawka przeciwbólowa i miareczkować do osiągnięcia kontroli	Morfina podawana doustnie o przedłużonym uwalnianiu	Skierujesz Pacjentkę do poradni leczenia bólu w trybie pilnym	Miareczkowanie morfiny w warunkach POZ/leczenia domowego	Przy pierwszych sygnałach ze strony Pacjenta dotyczących bólu
Krócej niż 1 rok	W trakcie specjalizacji z reumarologii	20-40 godzin w tygodniu	NIE	NIE	Charakter bólu	Wypisuję leki opioidowe, ale tylko jako kontynuację terapii	Nie wiem	Nie wiem	Żadne z powyższych	Nie stosuję opioidów w swojej praktyce lekarskiej	Dołączysz do leczenia pregabalinę zaczynając od dawki 75 mg dwa razy dziennie	Miareczkowanie morfiny w warunkach POZ/leczenia domowego	W chwili rozpoznania, że ból ma charakter neuropatyczny
Krócej niż 1 rok	w trakcie specjalizacji z medycyny rodzinnej	20-40 godzin w tygodniu	NIE	NIE	Natężenie bólu zmierzone skalą oceny bólu	Stosuję tylko tramadol	20 mg	80 mg	Żadne z powyższych	Tramadol	Żadne z powyższych	Miareczkowanie morfiny w warunkach POZ/leczenia domowego	W chwili rozpoznania, że ból ma charakter neuropatyczny
Krócej niż 1 rok	brak	Ponad 40 godzin w tygodniu	TAK	NIE	Moje doświadczenie w stosowaniu konkretnego leku	Nie stosuję żadnych leków opioidowych	Nie wiem	Nie wiem	Należy w pierwszej kolejności dołączyć koanalgetyk, np. pregabalinę	Nie stosuję opioidów w swojej praktyce lekarskiej	Dołączysz do leczenia pregabalinę zaczynając od dawki 75 mg dwa razy dziennie	Dobieranie leków z grupy NLPZ w zależności od rodzaju bólu	W chwili rozpoznania, że ból ma charakter neuropatyczny
Krócej niż 1 rok	w trakcie specjalizacji z medycyny rodzinnej	20-40 godzin w tygodniu	NIE	NIE	Charakter bólu	Stosuję tylko tramadol	Nie wiem	Nie wiem	Należy w pierwszej kolejności dołączyć koanalgetyk, np. pregabalinę	Tramadol	Dołączysz do leczenia pregabalinę zaczynając od dawki 75 mg dwa razy dziennie	Dobieranie leków z grupy NLPZ w zależności od rodzaju bólu	Nigdy nie dołączam koanalgetyków w swojej praktyce
Krócej niż 1 rok	w trakcie specjalizacji z medycyny rodzinnej	20-40 godzin w tygodniu	NIE	NIE	Natężenie bólu zmierzone skalą oceny bólu	Wypisuję leki opioidowe, ale tylko jako kontynuację terapii	Nie wiem	Nie wiem	Należy włączyć leczenie morfiną doustnie o krótkim czasie działania w dawce ½ tbl po 20 mg co 4 godziny + doraźna dawka przeciwbólowa i miareczkować do osiągnięcia kontroli	Tramadol	Dołączysz do leczenia gabapentynę starając się osiągnąć dawkę 3 x 300 mg	Miareczkowanie morfiny w warunkach POZ/leczenia domowego	Nigdy nie dołączam koanalgetyków w swojej praktyce
Krócej niż 1 rok	specjalista chorób wewnętrznych	20-40 godzin w tygodniu	NIE	NIE	Natężenie bólu zmierzone skalą oceny bólu	Stosuję preparaty tramadolu i buprenorfinę (w plastrach)	80 mg	Nie wiem	Należy włączyć leczenie morfiną doustnie o krótkim czasie działania w dawce ½ tbl po 20 mg co 4 godziny + doraźna dawka przeciwbólowa i miareczkować do osiągnięcia kontroli	Tramadol	Dołączysz do leczenia gabapentynę starając się osiągnąć dawkę 3 x 300 mg	Miareczkowanie morfiny w warunkach POZ/leczenia domowego	W chwili rozpoznania, że ból ma charakter neuropatyczny
Krócej niż 1 rok	w trakcie specjalizacji z medycyny rodzinnej	20-40 godzin w tygodniu	NIE	NIE	Natężenie bólu zmierzone skalą oceny bólu	Inicjuję leczenie bólu słabymi lub silnymi opioidami w zależności od potrzeby	80 mg	80 mg	Należy włączyć leczenie buprenorfiną w plastrze, rozpoczynając od dawki 35 ug/h i stopniowo w razie potrzeby zwiększać dawkę co około 6 dni, aż do osiągnięcia kontroli bólu	Tramadol	Dołączysz do leczenia pregabalinę zaczynając od dawki 75 mg dwa razy dziennie	Miareczkowanie morfiny w warunkach POZ/leczenia domowego	W chwili rozpoznania, że ból ma charakter neuropatyczny
Krócej niż 1 rok	w trakcie specjalizacji z medycyny rodzinnej	20-40 godzin w tygodniu	NIE	NIE	Natężenie bólu zmierzone skalą oceny bólu	Stosuję preparaty tramadolu i buprenorfinę (w plastrach)	Nie wiem	Nie wiem	Należy włączyć leczenie buprenorfiną w plastrze, rozpoczynając od dawki 35 ug/h i stopniowo w razie potrzeby zwiększać dawkę co około 6 dni, aż do osiągnięcia kontroli bólu	Tramadol	Dołączysz do leczenia pregabalinę zaczynając od dawki 75 mg dwa razy dziennie	Zamiana jednego leku przeciwbólowego na inny (rotacja)	Gdy leki z 3 stopnia drabiny analgetycznej są mało skuteczne
Krócej niż 1 rok	brak	Mniej niż 10 godzin w tygodniu	NIE	NIE	Dynamika zmian bólu, szybkość narastania	Inicjuję leczenie bólu słabymi lub silnymi opioidami w zależności od potrzeby	80 mg	Nie wiem	Należy w pierwszej kolejności dołączyć koanalgetyk, np. pregabalinę	Tramadol	Dołączysz do leczenia pregabalinę zaczynając od dawki 75 mg dwa razy dziennie	Opanowanie bólu przebijającego	W chwili rozpoznania, że ból ma charakter neuropatyczny
Krócej niż 1 rok	brak	20-40 godzin w tygodniu	NIE	NIE	Natężenie bólu zmierzone skalą oceny bólu	Wypisuję leki opioidowe, ale tylko jako kontynuację terapii	40 mg	20 mg	Należy w pierwszej kolejności dołączyć koanalgetyk, np. pregabalinę	Tramadol	Skierujesz Pacjentkę do poradni leczenia bólu w trybie pilnym	Miareczkowanie morfiny w warunkach POZ/leczenia domowego	Gdy leki z 3 stopnia drabiny analgetycznej są mało skuteczne
Krócej niż 1 rok	w trakcie specjalizacji z medycyny rodzinnej	20-40 godzin w tygodniu	NIE	NIE	Natężenie bólu zmierzone skalą oceny bólu	Wypisuję leki opioidowe, ale tylko jako kontynuację terapii	40 mg	20 mg	Należy w pierwszej kolejności dołączyć koanalgetyk, np. pregabalinę	Tramadol	Dołączysz do leczenia pregabalinę zaczynając od dawki 75 mg dwa razy dziennie	Dołączanie koanalgetyków do leczenia bólu	W chwili rozpoznania, że ból ma charakter neuropatyczny
Krócej niż 1 rok	brak	20-40 godzin w tygodniu	NIE	NIE	Dynamika zmian bólu, szybkość narastania	Inicjuję leczenie bólu słabymi lub silnymi opioidami w zależności od potrzeby	20 mg	Nie wiem	Należy włączyć leczenie buprenorfiną w plastrze, rozpoczynając od dawki 35 ug/h i stopniowo w razie potrzeby zwiększać dawkę co około 6 dni, aż do osiągnięcia kontroli bólu	Tramadol	Dołączysz do leczenia pregabalinę zaczynając od dawki 75 mg dwa razy dziennie	Miareczkowanie morfiny w warunkach POZ/leczenia domowego	W chwili rozpoznania, że ból ma charakter neuropatyczny
Krócej niż 1 rok	w trakcie specjalizacji z medycyny rodzinnej	20-40 godzin w tygodniu	NIE	NIE	Natężenie bólu zmierzone skalą oceny bólu	Wypisuję leki opioidowe, ale tylko jako kontynuację terapii	Nie wiem	Nie wiem	Należy w pierwszej kolejności dołączyć koanalgetyk, np. pregabalinę	Tramadol	Dołączysz do leczenia gabapentynę starając się osiągnąć dawkę 3 x 300 mg	Zamiana jednego leku przeciwbólowego na inny (rotacja)	Nigdy nie dołączam koanalgetyków w swojej praktyce
Krócej niż 1 rok	brak	20-40 godzin w tygodniu	NIE	NIE	Natężenie bólu zmierzone skalą oceny bólu	Inicjuję leczenie bólu słabymi lub silnymi opioidami w zależności od potrzeby	20 mg	40 mg	Należy w pierwszej kolejności dołączyć koanalgetyk, np. pregabalinę	Tramadol	Dołączysz do leczenia pregabalinę zaczynając od dawki 75 mg dwa razy dziennie	Opanowanie bólu przebijającego	W chwili rozpoznania, że ból ma charakter neuropatyczny
Krócej niż 1 rok	brak	Mniej niż 10 godzin w tygodniu	NIE	NIE	Dynamika zmian bólu, szybkość narastania	Inicjuję leczenie bólu słabymi lub silnymi opioidami w zależności od potrzeby	80 mg	Nie wiem	Należy zwiększyć dawkę całkowitą tramadolu o 1/2 , do łącznie 600 mg w dwóch dawkach podzielonych.	Tramadol	Dołączysz do leczenia pregabalinę zaczynając od dawki 75 mg dwa razy dziennie	Dobieranie leków z grupy NLPZ w zależności od rodzaju bólu	Gdy leki z 3 stopnia drabiny analgetycznej są mało skuteczne
Krócej niż 1 rok	brak	20-40 godzin w tygodniu	NIE	NIE	Natężenie bólu zmierzone skalą oceny bólu	Stosuję preparaty tramadolu i buprenorfinę (w plastrach)	80 mg	Nie wiem	Należy zwiększyć dawkę całkowitą tramadolu o 1/2 , do łącznie 600 mg w dwóch dawkach podzielonych.	Tramadol	Dołączysz do leczenia pregabalinę zaczynając od dawki 75 mg dwa razy dziennie	Zamiana jednego leku przeciwbólowego na inny (rotacja)	W chwili rozpoznania, że ból ma charakter neuropatyczny
Krócej niż 1 rok	w trakcie specjalizacji z medycyny rodzinnej	Mniej niż 10 godzin w tygodniu	NIE	NIE	Charakter bólu	Stosuję preparaty tramadolu i buprenorfinę (w plastrach)	40 mg	Nie wiem	Należy zwiększyć dawkę całkowitą tramadolu o 1/2 , do łącznie 600 mg w dwóch dawkach podzielonych.	Tramadol	Dołączysz do leczenia pregabalinę zaczynając od dawki 75 mg dwa razy dziennie	Miareczkowanie morfiny w warunkach POZ/leczenia domowego	W chwili rozpoznania, że ból ma charakter neuropatyczny
Krócej niż 1 rok	brak	20-40 godzin w tygodniu	NIE	NIE	Natężenie bólu zmierzone skalą oceny bólu	Inicjuję leczenie bólu słabymi lub silnymi opioidami w zależności od potrzeby	20 mg	Nie wiem	Należy w pierwszej kolejności dołączyć koanalgetyk, np. pregabalinę	Morfina podawana doustnie o krótkim czasie działania	Dołączysz do leczenia pregabalinę zaczynając od dawki 75 mg dwa razy dziennie	Miareczkowanie morfiny w warunkach POZ/leczenia domowego	W chwili rozpoznania, że ból ma charakter neuropatyczny
Krócej niż 1 rok	w trakcie specjalizacji z medycyny rodzinnej	Ponad 40 godzin w tygodniu	TAK	NIE	Natężenie bólu zmierzone skalą oceny bólu	Wypisuję leki opioidowe, ale tylko jako kontynuację terapii	40 mg	60 mg	Należy w pierwszej kolejności dołączyć koanalgetyk, np. pregabalinę	Tramadol	Ponowisz leczenie acyklowirem w dawce 4x 400 mg	Dobieranie leków z grupy NLPZ w zależności od rodzaju bólu	Nigdy nie dołączam koanalgetyków w swojej praktyce
Krócej niż 1 rok	w trakcie specjalizacji z medycyny rodzinnej	20-40 godzin w tygodniu	NIE	NIE	Natężenie bólu zmierzone skalą oceny bólu	Wypisuję leki opioidowe, ale tylko jako kontynuację terapii	Nie wiem	Nie wiem	Należy w pierwszej kolejności dołączyć koanalgetyk, np. pregabalinę	Tramadol	Dołączysz do leczenia pregabalinę zaczynając od dawki 75 mg dwa razy dziennie	Miareczkowanie morfiny w warunkach POZ/leczenia domowego	W chwili rozpoznania, że ból ma charakter neuropatyczny
Krócej niż 1 rok	brak	20-40 godzin w tygodniu	NIE	NIE	Dynamika zmian bólu, szybkość narastania	Inicjuję leczenie bólu słabymi lub silnymi opioidami w zależności od potrzeby	80 mg	40 mg	Należy włączyć leczenie morfiną doustnie o krótkim czasie działania w dawce ½ tbl po 20 mg co 4 godziny + doraźna dawka przeciwbólowa i miareczkować do osiągnięcia kontroli	Tramadol	Dołączysz do leczenia gabapentynę starając się osiągnąć dawkę 3 x 300 mg	Miareczkowanie morfiny w warunkach POZ/leczenia domowego	W chwili rozpoznania, że ból ma charakter neuropatyczny
Krócej niż 1 rok	w trakcie specjalizacji z medycyny rodzinnej	20-40 godzin w tygodniu	NIE	NIE	Charakter bólu	Wypisuję leki opioidowe, ale tylko jako kontynuację terapii	40 mg	20 mg	Należy w pierwszej kolejności dołączyć koanalgetyk, np. pregabalinę	Nie stosuję opioidów w swojej praktyce lekarskiej	Skierujesz Pacjentkę do poradni leczenia bólu w trybie pilnym	Dołączanie koanalgetyków do leczenia bólu	Gdy leki z 3 stopnia drabiny analgetycznej są mało skuteczne
Krócej niż 1 rok	w trakcie specjalizacji z medycyny rodzinnej	Ponad 40 godzin w tygodniu	TAK	NIE	Moje doświadczenie w stosowaniu konkretnego leku	Stosuję preparaty tramadolu i buprenorfinę (w plastrach)	Nie wiem	Nie wiem	Należy w pierwszej kolejności dołączyć koanalgetyk, np. pregabalinę	Tramadol	Dołączysz do leczenia pregabalinę zaczynając od dawki 75 mg dwa razy dziennie	Miareczkowanie morfiny w warunkach POZ/leczenia domowego	W chwili rozpoznania, że ból ma charakter neuropatyczny
Krócej niż 1 rok	w trakcie specjalizacji z medycyny rodzinnej	Ponad 40 godzin w tygodniu	TAK	NIE	Charakter bólu	Inicjuję leczenie bólu słabymi lub silnymi opioidami w zależności od potrzeby	80 mg	80 mg	Należy włączyć leczenie morfiną doustnie o krótkim czasie działania w dawce ½ tbl po 20 mg co 4 godziny + doraźna dawka przeciwbólowa i miareczkować do osiągnięcia kontroli	Tramadol	Włączysz lek z 3. stopnia drabiny analgetycznej wobec nieskuteczności tramadolu	Zamiana jednego leku przeciwbólowego na inny (rotacja)	Gdy leki z 3 stopnia drabiny analgetycznej są mało skuteczne
Krócej niż 1 rok	w trakcie specjalizacji z medycyny rodzinnej	10-20 godzin w tygodniu	NIE	NIE	Natężenie bólu zmierzone skalą oceny bólu	Stosuję tylko tramadol	Nie wiem	Nie wiem	Należy w pierwszej kolejności dołączyć koanalgetyk, np. pregabalinę	Buprenorfina w plastrze (np. Transtec)	Dołączysz do leczenia pregabalinę zaczynając od dawki 75 mg dwa razy dziennie	Dobieranie leków z grupy NLPZ w zależności od rodzaju bólu	W chwili rozpoznania, że ból ma charakter neuropatyczny
Krócej niż 1 rok	w trakcie specjalizacji z medycyny rodzinnej	20-40 godzin w tygodniu	NIE	NIE	Natężenie bólu zmierzone skalą oceny bólu	Wypisuję leki opioidowe, ale tylko jako kontynuację terapii	20 mg	60 mg	Żadne z powyższych	Tramadol	Dołączysz do leczenia pregabalinę zaczynając od dawki 75 mg dwa razy dziennie	Zamiana jednego leku przeciwbólowego na inny (rotacja)	Przy pierwszych sygnałach ze strony Pacjenta dotyczących bólu
Krócej niż 1 rok	brak	20-40 godzin w tygodniu	NIE	NIE	Charakter bólu	Stosuję preparaty tramadolu i buprenorfinę (w plastrach)	Nie wiem	Nie wiem	Należy włączyć leczenie buprenorfiną w plastrze, rozpoczynając od dawki 35 ug/h i stopniowo w razie potrzeby zwiększać dawkę co około 6 dni, aż do osiągnięcia kontroli bólu	Tramadol	Dołączysz do leczenia pregabalinę zaczynając od dawki 75 mg dwa razy dziennie	Dołączanie koanalgetyków do leczenia bólu	W chwili rozpoznania, że ból ma charakter neuropatyczny
Krócej niż 1 rok	brak	20-40 godzin w tygodniu	NIE	NIE	Natężenie bólu zmierzone skalą oceny bólu	Stosuję preparaty tramadolu i buprenorfinę (w plastrach)	Nie wiem	Nie wiem	Żadne z powyższych	Buprenorfina w plastrze (np. Transtec)	Dołączysz do leczenia gabapentynę starając się osiągnąć dawkę 3 x 300 mg	Zamiana jednego leku przeciwbólowego na inny (rotacja)	W chwili rozpoznania, że ból ma charakter neuropatyczny
Krócej niż 1 rok	w trakcie specjalizacji z medycyny rodzinnej	20-40 godzin w tygodniu	NIE	NIE	Charakter bólu	Stosuję preparaty tramadolu i buprenorfinę (w plastrach)	Nie wiem	Nie wiem	Należy włączyć leczenie buprenorfiną w plastrze, rozpoczynając od dawki 35 ug/h i stopniowo w razie potrzeby zwiększać dawkę co około 6 dni, aż do osiągnięcia kontroli bólu	Tramadol	Dołączysz do leczenia pregabalinę zaczynając od dawki 75 mg dwa razy dziennie	Miareczkowanie morfiny w warunkach POZ/leczenia domowego	W chwili rozpoznania, że ból ma charakter neuropatyczny
Krócej niż 1 rok	w trakcie specjalizacji z medycyny rodzinnej	20-40 godzin w tygodniu	NIE	NIE	Charakter bólu	Stosuję tylko tramadol	Nie wiem	Nie wiem	Należy włączyć leczenie buprenorfiną w plastrze, rozpoczynając od dawki 35 ug/h i stopniowo w razie potrzeby zwiększać dawkę co około 6 dni, aż do osiągnięcia kontroli bólu	Tramadol	Dołączysz do leczenia pregabalinę zaczynając od dawki 75 mg dwa razy dziennie	Opanowanie bólu przebijającego	W chwili rozpoznania, że ból ma charakter neuropatyczny
Krócej niż 1 rok	brak	Ponad 40 godzin w tygodniu	TAK	NIE	Dynamika zmian bólu, szybkość narastania	Wypisuję leki opioidowe, ale tylko jako kontynuację terapii	Nie wiem	Nie wiem	Należy włączyć leczenie buprenorfiną w plastrze, rozpoczynając od dawki 35 ug/h i stopniowo w razie potrzeby zwiększać dawkę co około 6 dni, aż do osiągnięcia kontroli bólu	Nie stosuję opioidów w swojej praktyce lekarskiej	Dołączysz do leczenia pregabalinę zaczynając od dawki 75 mg dwa razy dziennie	Żadne z powyższych	Gdy leki z 3 stopnia drabiny analgetycznej są mało skuteczne
Krócej niż 1 rok	w trakcie specjalizacji z medycyny rodzinnej	20-40 godzin w tygodniu	NIE	NIE	Natężenie bólu zmierzone skalą oceny bólu	Inicjuję leczenie bólu słabymi lub silnymi opioidami w zależności od potrzeby	Nie wiem	Nie wiem	Żadne z powyższych	Tramadol	Dołączysz do leczenia pregabalinę zaczynając od dawki 75 mg dwa razy dziennie	Miareczkowanie morfiny w warunkach POZ/leczenia domowego	Gdy leki z 3 stopnia drabiny analgetycznej są mało skuteczne
Krócej niż 1 rok	w trakcie specjalizacji z medycyny rodzinnej	20-40 godzin w tygodniu	NIE	NIE	Natężenie bólu zmierzone skalą oceny bólu	Stosuję preparaty tramadolu i buprenorfinę (w plastrach)	Nie wiem	Nie wiem	Należy w pierwszej kolejności dołączyć koanalgetyk, np. pregabalinę	Tramadol	Dołączysz do leczenia pregabalinę zaczynając od dawki 75 mg dwa razy dziennie	Zamiana jednego leku przeciwbólowego na inny (rotacja)	W chwili rozpoznania, że ból ma charakter neuropatyczny
Krócej niż 1 rok	brak	20-40 godzin w tygodniu	NIE	NIE	Charakter bólu	Stosuję preparaty tramadolu i buprenorfinę (w plastrach)	60 mg	20 mg	Należy włączyć leczenie buprenorfiną w plastrze, rozpoczynając od dawki 35 ug/h i stopniowo w razie potrzeby zwiększać dawkę co około 6 dni, aż do osiągnięcia kontroli bólu	Tramadol	Dołączysz do leczenia pregabalinę zaczynając od dawki 75 mg dwa razy dziennie	Miareczkowanie morfiny w warunkach POZ/leczenia domowego	Przy pierwszych sygnałach ze strony Pacjenta dotyczących bólu
Krócej niż 1 rok	brak	20-40 godzin w tygodniu	NIE	NIE	Charakter bólu	Stosuję tylko tramadol	40 mg	Nie wiem	Należy w pierwszej kolejności dołączyć koanalgetyk, np. pregabalinę	Tramadol	Dołączysz do leczenia pregabalinę zaczynając od dawki 75 mg dwa razy dziennie	Miareczkowanie morfiny w warunkach POZ/leczenia domowego	W chwili rozpoznania, że ból ma charakter neuropatyczny
Krócej niż 1 rok	w trakcie specjalizacji z medycyny rodzinnej	20-40 godzin w tygodniu	NIE	NIE	Natężenie bólu zmierzone skalą oceny bólu	Stosuję tylko tramadol	Nie wiem	Nie wiem	Należy zamienić paracetamol na ketoprofen i podawać go 2x na dobę w dawce 100 mg	Tramadol	Dołączysz do leczenia pregabalinę zaczynając od dawki 75 mg dwa razy dziennie	Zamiana jednego leku przeciwbólowego na inny (rotacja)	W chwili rozpoznania, że ból ma charakter neuropatyczny
Krócej niż 1 rok	w trakcie specjalizacji z medycyny rodzinnej	20-40 godzin w tygodniu	NIE	NIE	Natężenie bólu zmierzone skalą oceny bólu	Stosuję preparaty tramadolu i buprenorfinę (w plastrach)	40 mg	Nie wiem	Należy włączyć leczenie buprenorfiną w plastrze, rozpoczynając od dawki 35 ug/h i stopniowo w razie potrzeby zwiększać dawkę co około 6 dni, aż do osiągnięcia kontroli bólu	Tramadol	Dołączysz do leczenia pregabalinę zaczynając od dawki 75 mg dwa razy dziennie	Miareczkowanie morfiny w warunkach POZ/leczenia domowego	Gdy leki z 3 stopnia drabiny analgetycznej są mało skuteczne
Krócej niż 1 rok	w trakcie specjalizacji z medycyny rodzinnej	20-40 godzin w tygodniu	NIE	NIE	Natężenie bólu zmierzone skalą oceny bólu	Wypisuję leki opioidowe, ale tylko jako kontynuację terapii	Nie wiem	Nie wiem	Należy w pierwszej kolejności dołączyć koanalgetyk, np. pregabalinę	Tramadol	Żadne z powyższych	Dobieranie leków z grupy NLPZ w zależności od rodzaju bólu	Gdy leki z 3 stopnia drabiny analgetycznej są mało skuteczne
Krócej niż 1 rok	w trakcie specjalizacji z medycyny rodzinnej	20-40 godzin w tygodniu	NIE	NIE	Dynamika zmian bólu, szybkość narastania	Stosuję preparaty tramadolu i buprenorfinę (w plastrach)	40 mg	20 mg	Należy włączyć leczenie buprenorfiną w plastrze, rozpoczynając od dawki 35 ug/h i stopniowo w razie potrzeby zwiększać dawkę co około 6 dni, aż do osiągnięcia kontroli bólu	Tramadol	Dołączysz do leczenia pregabalinę zaczynając od dawki 75 mg dwa razy dziennie	Dołączanie koanalgetyków do leczenia bólu	W chwili rozpoznania, że ból ma charakter neuropatyczny
Krócej niż 1 rok	brak	Ponad 40 godzin w tygodniu	TAK	NIE	Natężenie bólu zmierzone skalą oceny bólu	Inicjuję leczenie bólu słabymi lub silnymi opioidami w zależności od potrzeby	40 mg	Nie wiem	Żadne z powyższych	Tramadol	Dołączysz do leczenia pregabalinę zaczynając od dawki 75 mg dwa razy dziennie	Dołączanie koanalgetyków do leczenia bólu	Nigdy nie dołączam koanalgetyków w swojej praktyce
Krócej niż 1 rok	w trakcie specjalizacji z medycyny rodzinnej	20-40 godzin w tygodniu	NIE	NIE	Natężenie bólu zmierzone skalą oceny bólu	Inicjuję leczenie bólu słabymi lub silnymi opioidami w zależności od potrzeby	80 mg	80 mg	Należy w pierwszej kolejności dołączyć koanalgetyk, np. pregabalinę	Tramadol	Dołączysz do leczenia pregabalinę zaczynając od dawki 75 mg dwa razy dziennie	Miareczkowanie morfiny w warunkach POZ/leczenia domowego	W chwili rozpoznania, że ból ma charakter neuropatyczny
Krócej niż 1 rok	w trakcie specjalizacji z medycyny rodzinnej	Ponad 40 godzin w tygodniu	TAK	NIE	Natężenie bólu zmierzone skalą oceny bólu	Stosuję preparaty tramadolu i buprenorfinę (w plastrach)	Nie wiem	Nie wiem	Należy w pierwszej kolejności dołączyć koanalgetyk, np. pregabalinę	Tramadol	Dołączysz do leczenia pregabalinę zaczynając od dawki 75 mg dwa razy dziennie	Zamiana jednego leku przeciwbólowego na inny (rotacja)	W chwili rozpoznania, że ból ma charakter neuropatyczny
Krócej niż 1 rok	w trakcie specjalizacji z medycyny rodzinnej	Ponad 40 godzin w tygodniu	TAK	NIE	Natężenie bólu zmierzone skalą oceny bólu	Wypisuję leki opioidowe, ale tylko jako kontynuację terapii	Nie wiem	Nie wiem	Żadne z powyższych	Tramadol	Żadne z powyższych	Dołączanie koanalgetyków do leczenia bólu	Nigdy nie dołączam koanalgetyków w swojej praktyce
Krócej niż 1 rok	w trakcie specjalizacji z medycyny rodzinnej	Ponad 40 godzin w tygodniu	TAK	NIE	Natężenie bólu zmierzone skalą oceny bólu	Stosuję preparaty tramadolu i buprenorfinę (w plastrach)	Nie wiem	Nie wiem	Żadne z powyższych	Buprenorfina w plastrze (np. Transtec)	Dołączysz do leczenia pregabalinę zaczynając od dawki 75 mg dwa razy dziennie	Opanowanie bólu przebijającego	W chwili rozpoznania, że ból ma charakter neuropatyczny
Krócej niż 1 rok	brak	20-40 godzin w tygodniu	NIE	NIE	Charakter bólu	Inicjuję leczenie bólu słabymi lub silnymi opioidami w zależności od potrzeby	40 mg	20 mg	Należy włączyć leczenie morfiną doustnie o krótkim czasie działania w dawce ½ tbl po 20 mg co 4 godziny + doraźna dawka przeciwbólowa i miareczkować do osiągnięcia kontroli	Tramadol	Dołączysz do leczenia pregabalinę zaczynając od dawki 75 mg dwa razy dziennie	Opanowanie bólu przebijającego	W chwili rozpoznania, że ból ma charakter neuropatyczny
Krócej niż 1 rok	brak	Ponad 40 godzin w tygodniu	TAK	NIE	Natężenie bólu zmierzone skalą oceny bólu	Wypisuję leki opioidowe, ale tylko jako kontynuację terapii	60 mg	60 mg	Należy włączyć leczenie morfiną doustnie o krótkim czasie działania w dawce ½ tbl po 20 mg co 4 godziny + doraźna dawka przeciwbólowa i miareczkować do osiągnięcia kontroli	Morfina podawana doustnie o przedłużonym uwalnianiu	Skierujesz Pacjentkę do poradni leczenia bólu w trybie pilnym	Miareczkowanie morfiny w warunkach POZ/leczenia domowego	Przy pierwszych sygnałach ze strony Pacjenta dotyczących bólu
Krócej niż 1 rok	W trakcie specjalizacji z reumarologii	20-40 godzin w tygodniu	NIE	NIE	Charakter bólu	Wypisuję leki opioidowe, ale tylko jako kontynuację terapii	Nie wiem	Nie wiem	Żadne z powyższych	Nie stosuję opioidów w swojej praktyce lekarskiej	Dołączysz do leczenia pregabalinę zaczynając od dawki 75 mg dwa razy dziennie	Miareczkowanie morfiny w warunkach POZ/leczenia domowego	W chwili rozpoznania, że ból ma charakter neuropatyczny
Krócej niż 1 rok	w trakcie specjalizacji z medycyny rodzinnej	20-40 godzin w tygodniu	NIE	NIE	Natężenie bólu zmierzone skalą oceny bólu	Stosuję tylko tramadol	20 mg	80 mg	Żadne z powyższych	Tramadol	Żadne z powyższych	Miareczkowanie morfiny w warunkach POZ/leczenia domowego	W chwili rozpoznania, że ból ma charakter neuropatyczny
Krócej niż 1 rok	brak	20-40 godzin w tygodniu	NIE	NIE	Moje doświadczenie w stosowaniu konkretnego leku	Nie stosuję żadnych leków opioidowych	Nie wiem	Nie wiem	Należy w pierwszej kolejności dołączyć koanalgetyk, np. pregabalinę	Nie stosuję opioidów w swojej praktyce lekarskiej	Dołączysz do leczenia pregabalinę zaczynając od dawki 75 mg dwa razy dziennie	Dobieranie leków z grupy NLPZ w zależności od rodzaju bólu	W chwili rozpoznania, że ból ma charakter neuropatyczny
Krócej niż 1 rok	w trakcie specjalizacji z medycyny rodzinnej	10-20 godzin w tygodniu	NIE	NIE	Charakter bólu	Stosuję tylko tramadol	Nie wiem	Nie wiem	Należy w pierwszej kolejności dołączyć koanalgetyk, np. pregabalinę	Tramadol	Dołączysz do leczenia pregabalinę zaczynając od dawki 75 mg dwa razy dziennie	Dobieranie leków z grupy NLPZ w zależności od rodzaju bólu	Nigdy nie dołączam koanalgetyków w swojej praktyce
Krócej niż 1 rok	w trakcie specjalizacji z medycyny rodzinnej	Ponad 40 godzin w tygodniu	TAK	NIE	Natężenie bólu zmierzone skalą oceny bólu	Wypisuję leki opioidowe, ale tylko jako kontynuację terapii	Nie wiem	Nie wiem	Należy włączyć leczenie morfiną doustnie o krótkim czasie działania w dawce ½ tbl po 20 mg co 4 godziny + doraźna dawka przeciwbólowa i miareczkować do osiągnięcia kontroli	Tramadol	Dołączysz do leczenia gabapentynę starając się osiągnąć dawkę 3 x 300 mg	Miareczkowanie morfiny w warunkach POZ/leczenia domowego	Nigdy nie dołączam koanalgetyków w swojej praktyce
Krócej niż 1 rok	specjalista chorób wewnętrznych	20-40 godzin w tygodniu	NIE	NIE	Natężenie bólu zmierzone skalą oceny bólu	Stosuję preparaty tramadolu i buprenorfinę (w plastrach)	80 mg	Nie wiem	Należy włączyć leczenie morfiną doustnie o krótkim czasie działania w dawce ½ tbl po 20 mg co 4 godziny + doraźna dawka przeciwbólowa i miareczkować do osiągnięcia kontroli	Tramadol	Dołączysz do leczenia gabapentynę starając się osiągnąć dawkę 3 x 300 mg	Miareczkowanie morfiny w warunkach POZ/leczenia domowego	W chwili rozpoznania, że ból ma charakter neuropatyczny
Krócej niż 1 rok	w trakcie specjalizacji z medycyny rodzinnej	Ponad 40 godzin w tygodniu	TAK	NIE	Natężenie bólu zmierzone skalą oceny bólu	Inicjuję leczenie bólu słabymi lub silnymi opioidami w zależności od potrzeby	80 mg	80 mg	Należy włączyć leczenie buprenorfiną w plastrze, rozpoczynając od dawki 35 ug/h i stopniowo w razie potrzeby zwiększać dawkę co około 6 dni, aż do osiągnięcia kontroli bólu	Tramadol	Dołączysz do leczenia pregabalinę zaczynając od dawki 75 mg dwa razy dziennie	Miareczkowanie morfiny w warunkach POZ/leczenia domowego	W chwili rozpoznania, że ból ma charakter neuropatyczny
Krócej niż 1 rok	w trakcie specjalizacji z medycyny rodzinnej	Ponad 40 godzin w tygodniu	TAK	NIE	Natężenie bólu zmierzone skalą oceny bólu	Stosuję preparaty tramadolu i buprenorfinę (w plastrach)	Nie wiem	Nie wiem	Należy włączyć leczenie buprenorfiną w plastrze, rozpoczynając od dawki 35 ug/h i stopniowo w razie potrzeby zwiększać dawkę co około 6 dni, aż do osiągnięcia kontroli bólu	Tramadol	Dołączysz do leczenia pregabalinę zaczynając od dawki 75 mg dwa razy dziennie	Zamiana jednego leku przeciwbólowego na inny (rotacja)	Gdy leki z 3 stopnia drabiny analgetycznej są mało skuteczne
Krócej niż 1 rok	brak	20-40 godzin w tygodniu	NIE	NIE	Dynamika zmian bólu, szybkość narastania	Inicjuję leczenie bólu słabymi lub silnymi opioidami w zależności od potrzeby	80 mg	Nie wiem	Należy w pierwszej kolejności dołączyć koanalgetyk, np. pregabalinę	Tramadol	Dołączysz do leczenia pregabalinę zaczynając od dawki 75 mg dwa razy dziennie	Opanowanie bólu przebijającego	W chwili rozpoznania, że ból ma charakter neuropatyczny
Krócej niż 1 rok	brak	20-40 godzin w tygodniu	NIE	NIE	Natężenie bólu zmierzone skalą oceny bólu	Wypisuję leki opioidowe, ale tylko jako kontynuację terapii	40 mg	20 mg	Należy w pierwszej kolejności dołączyć koanalgetyk, np. pregabalinę	Tramadol	Skierujesz Pacjentkę do poradni leczenia bólu w trybie pilnym	Miareczkowanie morfiny w warunkach POZ/leczenia domowego	Gdy leki z 3 stopnia drabiny analgetycznej są mało skuteczne
Krócej niż 1 rok	w trakcie specjalizacji z medycyny rodzinnej	20-40 godzin w tygodniu	NIE	NIE	Natężenie bólu zmierzone skalą oceny bólu	Wypisuję leki opioidowe, ale tylko jako kontynuację terapii	40 mg	20 mg	Należy w pierwszej kolejności dołączyć koanalgetyk, np. pregabalinę	Tramadol	Dołączysz do leczenia pregabalinę zaczynając od dawki 75 mg dwa razy dziennie	Dołączanie koanalgetyków do leczenia bólu	W chwili rozpoznania, że ból ma charakter neuropatyczny
Krócej niż 1 rok	brak	20-40 godzin w tygodniu	NIE	NIE	Dynamika zmian bólu, szybkość narastania	Inicjuję leczenie bólu słabymi lub silnymi opioidami w zależności od potrzeby	20 mg	Nie wiem	Należy włączyć leczenie buprenorfiną w plastrze, rozpoczynając od dawki 35 ug/h i stopniowo w razie potrzeby zwiększać dawkę co około 6 dni, aż do osiągnięcia kontroli bólu	Tramadol	Dołączysz do leczenia pregabalinę zaczynając od dawki 75 mg dwa razy dziennie	Miareczkowanie morfiny w warunkach POZ/leczenia domowego	W chwili rozpoznania, że ból ma charakter neuropatyczny
Od 1 roku do 5 lat	w trakcie specjalizacji z medycyny rodzinnej	20-40 godzin w tygodniu	NIE	NIE	Charakter bólu	Wypisuję leki opioidowe, ale tylko jako kontynuację terapii	40 mg	60 mg	Należy włączyć leczenie morfiną doustnie o krótkim czasie działania w dawce ½ tbl po 20 mg co 4 godziny + doraźna dawka przeciwbólowa i miareczkować do osiągnięcia kontroli	Buprenorfina w plastrze (np. Transtec)	Skierujesz Pacjentkę do poradni leczenia bólu w trybie pilnym	Miareczkowanie morfiny w warunkach POZ/leczenia domowego	Gdy leki z 3 stopnia drabiny analgetycznej są mało skuteczne
Od 1 roku do 5 lat	w trakcie specjalizacji z medycyny rodzinnej	20-40 godzin w tygodniu	NIE	NIE	Charakter bólu	Inicjuję leczenie bólu słabymi lub silnymi opioidami w zależności od potrzeby	20 mg	40 mg	Należy włączyć leczenie morfiną doustnie o krótkim czasie działania w dawce ½ tbl po 20 mg co 4 godziny + doraźna dawka przeciwbólowa i miareczkować do osiągnięcia kontroli	Morfina podawana doustnie o krótkim czasie działania	Dołączysz do leczenia pregabalinę zaczynając od dawki 75 mg dwa razy dziennie	Zamiana jednego leku przeciwbólowego na inny (rotacja)	W chwili rozpoznania, że ból ma charakter neuropatyczny
Od 1 roku do 5 lat	w trakcie specjalizacji z medycyny rodzinnej	20-40 godzin w tygodniu	NIE	NIE	Charakter bólu	Stosuję tylko tramadol	Nie wiem	Nie wiem	Należy w pierwszej kolejności dołączyć koanalgetyk, np. pregabalinę	Tramadol	Dołączysz do leczenia pregabalinę zaczynając od dawki 75 mg dwa razy dziennie	Miareczkowanie morfiny w warunkach POZ/leczenia domowego	W chwili rozpoznania, że ból ma charakter neuropatyczny
Od 1 roku do 5 lat	w trakcie specjalizacji z medycyny rodzinnej	Ponad 40 godzin w tygodniu	TAK	NIE	Natężenie bólu zmierzone skalą oceny bólu	Inicjuję leczenie bólu słabymi lub silnymi opioidami w zależności od potrzeby	Nie wiem	Nie wiem	Należy włączyć leczenie morfiną doustnie o krótkim czasie działania w dawce ½ tbl po 20 mg co 4 godziny + doraźna dawka przeciwbólowa i miareczkować do osiągnięcia kontroli	Tramadol	Dołączysz do leczenia pregabalinę zaczynając od dawki 75 mg dwa razy dziennie	Miareczkowanie morfiny w warunkach POZ/leczenia domowego	W chwili rozpoznania, że ból ma charakter neuropatyczny
Od 1 roku do 5 lat	w trakcie specjalizacji z medycyny rodzinnej	20-40 godzin w tygodniu	NIE	NIE	Natężenie bólu zmierzone skalą oceny bólu	Inicjuję leczenie bólu słabymi lub silnymi opioidami w zależności od potrzeby	40 mg	40 mg	Należy włączyć leczenie morfiną doustnie o krótkim czasie działania w dawce ½ tbl po 20 mg co 4 godziny + doraźna dawka przeciwbólowa i miareczkować do osiągnięcia kontroli	Tramadol	Dołączysz do leczenia pregabalinę zaczynając od dawki 75 mg dwa razy dziennie	Dobieranie leków z grupy NLPZ w zależności od rodzaju bólu	W chwili rozpoznania, że ból ma charakter neuropatyczny
Od 1 roku do 5 lat	specjalista medycyny rodzinnej	10-20 godzin w tygodniu	NIE	TAK	Natężenie bólu zmierzone skalą oceny bólu	Inicjuję leczenie bólu słabymi lub silnymi opioidami w zależności od potrzeby	20 mg	60 mg	Należy w pierwszej kolejności dołączyć koanalgetyk, np. pregabalinę	Tramadol	Dołączysz do leczenia pregabalinę zaczynając od dawki 75 mg dwa razy dziennie	Miareczkowanie morfiny w warunkach POZ/leczenia domowego	W chwili rozpoznania, że ból ma charakter neuropatyczny
Od 1 roku do 5 lat	w trakcie specjalizacji z medycyny rodzinnej	Ponad 40 godzin w tygodniu	TAK	NIE	Dynamika zmian bólu, szybkość narastania	Inicjuję leczenie bólu słabymi lub silnymi opioidami w zależności od potrzeby	Nie wiem	Nie wiem	Należy w pierwszej kolejności dołączyć koanalgetyk, np. pregabalinę	Buprenorfina w plastrze (np. Transtec)	Dołączysz do leczenia pregabalinę zaczynając od dawki 75 mg dwa razy dziennie	Miareczkowanie morfiny w warunkach POZ/leczenia domowego	W chwili rozpoznania, że ból ma charakter neuropatyczny
Od 1 roku do 5 lat	brak	20-40 godzin w tygodniu	NIE	NIE	Natężenie bólu zmierzone skalą oceny bólu	Inicjuję leczenie bólu słabymi lub silnymi opioidami w zależności od potrzeby	20 mg	40 mg	Należy w pierwszej kolejności dołączyć koanalgetyk, np. pregabalinę	Tramadol	Dołączysz do leczenia pregabalinę zaczynając od dawki 75 mg dwa razy dziennie	Miareczkowanie morfiny w warunkach POZ/leczenia domowego	W chwili rozpoznania, że ból ma charakter neuropatyczny
Od 1 roku do 5 lat	w trakcie specjalizacji z medycyny rodzinnej	Ponad 40 godzin w tygodniu	TAK	NIE	Charakter bólu	Stosuję preparaty tramadolu i buprenorfinę (w plastrach)	Nie wiem	Nie wiem	Należy włączyć leczenie morfiną doustnie o krótkim czasie działania w dawce ½ tbl po 20 mg co 4 godziny + doraźna dawka przeciwbólowa i miareczkować do osiągnięcia kontroli	Tramadol	Dołączysz do leczenia gabapentynę starając się osiągnąć dawkę 3 x 300 mg	Zamiana jednego leku przeciwbólowego na inny (rotacja)	W chwili rozpoznania, że ból ma charakter neuropatyczny
Od 1 roku do 5 lat	w trakcie specjalizacji z medycyny rodzinnej	20-40 godzin w tygodniu	NIE	NIE	Charakter bólu	Inicjuję leczenie bólu słabymi lub silnymi opioidami w zależności od potrzeby	Nie wiem	Nie wiem	Należy w pierwszej kolejności dołączyć koanalgetyk, np. pregabalinę	Buprenorfina w plastrze (np. Transtec)	Dołączysz do leczenia gabapentynę starając się osiągnąć dawkę 3 x 300 mg	Opanowanie bólu przebijającego	Gdy leki z 3 stopnia drabiny analgetycznej są mało skuteczne
Od 1 roku do 5 lat	w trakcie specjalizacji z medycyny rodzinnej	Mniej niż 10 godzin w tygodniu	NIE	NIE	Charakter bólu	Stosuję preparaty tramadolu i buprenorfinę (w plastrach)	Nie wiem	Nie wiem	Należy włączyć leczenie buprenorfiną w plastrze, rozpoczynając od dawki 35 ug/h i stopniowo w razie potrzeby zwiększać dawkę co około 6 dni, aż do osiągnięcia kontroli bólu	Tramadol	Dołączysz do leczenia gabapentynę starając się osiągnąć dawkę 3 x 300 mg	Dobieranie leków z grupy NLPZ w zależności od rodzaju bólu	W chwili rozpoznania, że ból ma charakter neuropatyczny
Od 1 roku do 5 lat	w trakcie specjalizacji z medycyny rodzinnej	20-40 godzin w tygodniu	NIE	NIE	Charakter bólu	Inicjuję leczenie bólu słabymi lub silnymi opioidami w zależności od potrzeby	Nie wiem	Nie wiem	Należy włączyć leczenie buprenorfiną w plastrze, rozpoczynając od dawki 35 ug/h i stopniowo w razie potrzeby zwiększać dawkę co około 6 dni, aż do osiągnięcia kontroli bólu	Tramadol	Dołączysz do leczenia gabapentynę starając się osiągnąć dawkę 3 x 300 mg	Dobieranie leków z grupy NLPZ w zależności od rodzaju bólu	W chwili rozpoznania, że ból ma charakter neuropatyczny
Od 1 roku do 5 lat	specjalista medycyny rodzinnej	20-40 godzin w tygodniu	NIE	TAK	Charakter bólu	Stosuję tylko tramadol	Nie wiem	Nie wiem	Należy w pierwszej kolejności dołączyć koanalgetyk, np. pregabalinę	Tramadol	Dołączysz do leczenia gabapentynę starając się osiągnąć dawkę 3 x 300 mg	Miareczkowanie morfiny w warunkach POZ/leczenia domowego	W chwili rozpoznania, że ból ma charakter neuropatyczny
Od 1 roku do 5 lat	brak	20-40 godzin w tygodniu	NIE	NIE	Natężenie bólu zmierzone skalą oceny bólu	Stosuję preparaty tramadolu i buprenorfinę (w plastrach)	Nie wiem	Nie wiem	Należy włączyć leczenie morfiną doustnie o krótkim czasie działania w dawce ½ tbl po 20 mg co 4 godziny + doraźna dawka przeciwbólowa i miareczkować do osiągnięcia kontroli	Nie stosuję opioidów w swojej praktyce lekarskiej	Dołączysz do leczenia pregabalinę zaczynając od dawki 75 mg dwa razy dziennie	Zamiana jednego leku przeciwbólowego na inny (rotacja)	W chwili rozpoznania, że ból ma charakter neuropatyczny
Od 1 roku do 5 lat	w trakcie specjalizacji z medycyny rodzinnej	Ponad 40 godzin w tygodniu	TAK	NIE	Natężenie bólu zmierzone skalą oceny bólu	Stosuję preparaty tramadolu i buprenorfinę (w plastrach)	Nie wiem	Nie wiem	Należy w pierwszej kolejności dołączyć koanalgetyk, np. pregabalinę	Tramadol	Dołączysz do leczenia pregabalinę zaczynając od dawki 75 mg dwa razy dziennie	Zamiana jednego leku przeciwbólowego na inny (rotacja)	W chwili rozpoznania, że ból ma charakter neuropatyczny
Od 1 roku do 5 lat	brak	Ponad 40 godzin w tygodniu	TAK	NIE	Natężenie bólu zmierzone skalą oceny bólu	Stosuję preparaty tramadolu i buprenorfinę (w plastrach)	60 mg	Nie wiem	Należy w pierwszej kolejności dołączyć koanalgetyk, np. pregabalinę	Tramadol	Dołączysz do leczenia pregabalinę zaczynając od dawki 75 mg dwa razy dziennie	Dobieranie leków z grupy NLPZ w zależności od rodzaju bólu	W chwili rozpoznania, że ból ma charakter neuropatyczny
Od 1 roku do 5 lat	w trakcie specjalizacji z medycyny rodzinnej	Ponad 40 godzin w tygodniu	TAK	NIE	Charakter bólu	Stosuję preparaty tramadolu i buprenorfinę (w plastrach)	Nie wiem	Nie wiem	Należy włączyć leczenie morfiną doustnie o krótkim czasie działania w dawce ½ tbl po 20 mg co 4 godziny + doraźna dawka przeciwbólowa i miareczkować do osiągnięcia kontroli	Tramadol	Dołączysz do leczenia pregabalinę zaczynając od dawki 75 mg dwa razy dziennie	Miareczkowanie morfiny w warunkach POZ/leczenia domowego	W chwili rozpoznania, że ból ma charakter neuropatyczny
Od 1 roku do 5 lat	w trakcie specjalizacji z medycyny rodzinnej	20-40 godzin w tygodniu	NIE	NIE	Natężenie bólu zmierzone skalą oceny bólu	Inicjuję leczenie bólu słabymi lub silnymi opioidami w zależności od potrzeby	40 mg	40 mg	Należy włączyć leczenie buprenorfiną w plastrze, rozpoczynając od dawki 35 ug/h i stopniowo w razie potrzeby zwiększać dawkę co około 6 dni, aż do osiągnięcia kontroli bólu	Buprenorfina w plastrze (np. Transtec)	Dołączysz do leczenia pregabalinę zaczynając od dawki 75 mg dwa razy dziennie	Opanowanie bólu przebijającego	W chwili rozpoznania, że ból ma charakter neuropatyczny
Od 1 roku do 5 lat	w trakcie specjalizacji z medycyny rodzinnej	20-40 godzin w tygodniu	NIE	NIE	Charakter bólu	Inicjuję leczenie bólu słabymi lub silnymi opioidami w zależności od potrzeby	40 mg	80 mg	Należy w pierwszej kolejności dołączyć koanalgetyk, np. pregabalinę	Buprenorfina w plastrze (np. Transtec)	Dołączysz do leczenia pregabalinę zaczynając od dawki 75 mg dwa razy dziennie	Miareczkowanie morfiny w warunkach POZ/leczenia domowego	W chwili rozpoznania, że ból ma charakter neuropatyczny
Od 1 roku do 5 lat	w trakcie specjalizacji z medycyny rodzinnej	Ponad 40 godzin w tygodniu	TAK	NIE	Natężenie bólu zmierzone skalą oceny bólu	Wypisuję leki opioidowe, ale tylko jako kontynuację terapii	60 mg	60 mg	Należy włączyć leczenie buprenorfiną w plastrze, rozpoczynając od dawki 35 ug/h i stopniowo w razie potrzeby zwiększać dawkę co około 6 dni, aż do osiągnięcia kontroli bólu	Tramadol	Dołączysz do leczenia pregabalinę zaczynając od dawki 75 mg dwa razy dziennie	Dobieranie leków z grupy NLPZ w zależności od rodzaju bólu	W chwili rozpoznania, że ból ma charakter neuropatyczny
Od 1 roku do 5 lat	brak	Ponad 40 godzin w tygodniu	TAK	NIE	Charakter bólu	Inicjuję leczenie bólu słabymi lub silnymi opioidami w zależności od potrzeby	40 mg	Nie wiem	Należy włączyć leczenie morfiną doustnie o krótkim czasie działania w dawce ½ tbl po 20 mg co 4 godziny + doraźna dawka przeciwbólowa i miareczkować do osiągnięcia kontroli	Morfina podawana doustnie o krótkim czasie działania	Dołączysz do leczenia pregabalinę zaczynając od dawki 75 mg dwa razy dziennie	Opanowanie bólu przebijającego	W chwili rozpoznania, że ból ma charakter neuropatyczny
Od 1 roku do 5 lat	w trakcie specjalizacji z medycyny rodzinnej	20-40 godzin w tygodniu	NIE	NIE	Natężenie bólu zmierzone skalą oceny bólu	Inicjuję leczenie bólu słabymi lub silnymi opioidami w zależności od potrzeby	Nie wiem	Nie wiem	Należy włączyć leczenie morfiną doustnie o krótkim czasie działania w dawce ½ tbl po 20 mg co 4 godziny + doraźna dawka przeciwbólowa i miareczkować do osiągnięcia kontroli	Tramadol	Dołączysz do leczenia gabapentynę starając się osiągnąć dawkę 3 x 300 mg	Miareczkowanie morfiny w warunkach POZ/leczenia domowego	W chwili rozpoznania, że ból ma charakter neuropatyczny
Od 1 roku do 5 lat	brak	20-40 godzin w tygodniu	NIE	NIE	Charakter bólu	Inicjuję leczenie bólu słabymi lub silnymi opioidami w zależności od potrzeby	40 mg	60 mg	Należy włączyć leczenie morfiną doustnie o krótkim czasie działania w dawce ½ tbl po 20 mg co 4 godziny + doraźna dawka przeciwbólowa i miareczkować do osiągnięcia kontroli	Tramadol	Dołączysz do leczenia pregabalinę zaczynając od dawki 75 mg dwa razy dziennie	Miareczkowanie morfiny w warunkach POZ/leczenia domowego	W chwili rozpoznania, że ból ma charakter neuropatyczny
Od 1 roku do 5 lat	specjalista chorób wewnętrznych, w trakcie specjalizacji z hematologii	20-40 godzin w tygodniu	NIE	NIE	Natężenie bólu zmierzone skalą oceny bólu	Inicjuję leczenie bólu słabymi lub silnymi opioidami w zależności od potrzeby	80 mg	80 mg	Należy w pierwszej kolejności dołączyć koanalgetyk, np. pregabalinę	Tramadol	Dołączysz do leczenia gabapentynę starając się osiągnąć dawkę 3 x 300 mg	Dołączanie koanalgetyków do leczenia bólu	W chwili rozpoznania, że ból ma charakter neuropatyczny
Od 1 roku do 5 lat	w trakcie specjalizacji z medycyny rodzinnej	20-40 godzin w tygodniu	NIE	NIE	Charakter bólu	Inicjuję leczenie bólu słabymi lub silnymi opioidami w zależności od potrzeby	80 mg	80 mg	Należy włączyć leczenie morfiną doustnie o krótkim czasie działania w dawce ½ tbl po 20 mg co 4 godziny + doraźna dawka przeciwbólowa i miareczkować do osiągnięcia kontroli	Buprenorfina w plastrze (np. Transtec)	Dołączysz do leczenia pregabalinę zaczynając od dawki 75 mg dwa razy dziennie	Zamiana jednego leku przeciwbólowego na inny (rotacja)	W chwili rozpoznania, że ból ma charakter neuropatyczny
Od 1 roku do 5 lat	brak	20-40 godzin w tygodniu	NIE	NIE	Natężenie bólu zmierzone skalą oceny bólu	Inicjuję leczenie bólu słabymi lub silnymi opioidami w zależności od potrzeby	80 mg	Nie wiem	Należy włączyć leczenie morfiną doustnie o krótkim czasie działania w dawce ½ tbl po 20 mg co 4 godziny + doraźna dawka przeciwbólowa i miareczkować do osiągnięcia kontroli	Tramadol	Dołączysz do leczenia pregabalinę zaczynając od dawki 75 mg dwa razy dziennie	Miareczkowanie morfiny w warunkach POZ/leczenia domowego	W chwili rozpoznania, że ból ma charakter neuropatyczny
Od 1 roku do 5 lat	specjalista medycyny rodzinnej	20-40 godzin w tygodniu	NIE	TAK	Dynamika zmian bólu, szybkość narastania	Inicjuję leczenie bólu słabymi lub silnymi opioidami w zależności od potrzeby	20 mg	40 mg	Należy w pierwszej kolejności dołączyć koanalgetyk, np. pregabalinę	Tramadol	Dołączysz do leczenia pregabalinę zaczynając od dawki 75 mg dwa razy dziennie	Miareczkowanie morfiny w warunkach POZ/leczenia domowego	Przy pierwszych sygnałach ze strony Pacjenta dotyczących bólu
Od 1 roku do 5 lat	w trakcie specjalizacji z medycyny rodzinnej	20-40 godzin w tygodniu	NIE	NIE	Charakter bólu	Inicjuję leczenie bólu słabymi lub silnymi opioidami w zależności od potrzeby	Nie wiem	Nie wiem	Należy włączyć leczenie morfiną doustnie o krótkim czasie działania w dawce ½ tbl po 20 mg co 4 godziny + doraźna dawka przeciwbólowa i miareczkować do osiągnięcia kontroli	Tramadol	Dołączysz do leczenia pregabalinę zaczynając od dawki 75 mg dwa razy dziennie	Miareczkowanie morfiny w warunkach POZ/leczenia domowego	W chwili rozpoznania, że ból ma charakter neuropatyczny
Od 1 roku do 5 lat	w trakcie specjalizacji z medycyny rodzinnej	20-40 godzin w tygodniu	NIE	NIE	Dynamika zmian bólu, szybkość narastania	Stosuję preparaty tramadolu i buprenorfinę (w plastrach)	20 mg	Nie wiem	Należy w pierwszej kolejności dołączyć koanalgetyk, np. pregabalinę	Tramadol	Skierujesz Pacjentkę do poradni leczenia bólu w trybie pilnym	Dołączanie koanalgetyków do leczenia bólu	Gdy leki z 3 stopnia drabiny analgetycznej są mało skuteczne
Od 1 roku do 5 lat	w trakcie specjalizacji z medycyny rodzinnej	20-40 godzin w tygodniu	NIE	NIE	Natężenie bólu zmierzone skalą oceny bólu	Inicjuję leczenie bólu słabymi lub silnymi opioidami w zależności od potrzeby	40 mg	20 mg	Należy włączyć leczenie buprenorfiną w plastrze, rozpoczynając od dawki 35 ug/h i stopniowo w razie potrzeby zwiększać dawkę co około 6 dni, aż do osiągnięcia kontroli bólu	Tramadol	Dołączysz do leczenia pregabalinę zaczynając od dawki 75 mg dwa razy dziennie	Miareczkowanie morfiny w warunkach POZ/leczenia domowego	Przy pierwszych sygnałach ze strony Pacjenta dotyczących bólu
Od 1 roku do 5 lat	w trakcie specjalizacji z medycyny rodzinnej	20-40 godzin w tygodniu	NIE	NIE	Natężenie bólu zmierzone skalą oceny bólu	Wypisuję leki opioidowe, ale tylko jako kontynuację terapii	80 mg	80 mg	Należy włączyć leczenie buprenorfiną w plastrze, rozpoczynając od dawki 35 ug/h i stopniowo w razie potrzeby zwiększać dawkę co około 6 dni, aż do osiągnięcia kontroli bólu	Tramadol	Dołączysz do leczenia pregabalinę zaczynając od dawki 75 mg dwa razy dziennie	Opanowanie bólu przebijającego	W chwili rozpoznania, że ból ma charakter neuropatyczny
Od 1 roku do 5 lat	brak	20-40 godzin w tygodniu	NIE	NIE	Natężenie bólu zmierzone skalą oceny bólu	Stosuję preparaty tramadolu i buprenorfinę (w plastrach)	80 mg	80 mg	Należy włączyć leczenie buprenorfiną w plastrze, rozpoczynając od dawki 35 ug/h i stopniowo w razie potrzeby zwiększać dawkę co około 6 dni, aż do osiągnięcia kontroli bólu	Tramadol	Dołączysz do leczenia gabapentynę starając się osiągnąć dawkę 3 x 300 mg	Miareczkowanie morfiny w warunkach POZ/leczenia domowego	W chwili rozpoznania, że ból ma charakter neuropatyczny
Od 1 roku do 5 lat	w trakcie specjalizacji z medycyny rodzinnej	20-40 godzin w tygodniu	NIE	NIE	Natężenie bólu zmierzone skalą oceny bólu	Inicjuję leczenie bólu słabymi lub silnymi opioidami w zależności od potrzeby	20 mg	60 mg	Żadne z powyższych	Tramadol	Dołączysz do leczenia pregabalinę zaczynając od dawki 75 mg dwa razy dziennie	Dobieranie leków z grupy NLPZ w zależności od rodzaju bólu	W chwili rozpoznania, że ból ma charakter neuropatyczny
Od 1 roku do 5 lat	brak	Ponad 40 godzin w tygodniu	TAK	NIE	Natężenie bólu zmierzone skalą oceny bólu	Stosuję preparaty tramadolu i buprenorfinę (w plastrach)	Nie wiem	Nie wiem	Należy włączyć leczenie buprenorfiną w plastrze, rozpoczynając od dawki 35 ug/h i stopniowo w razie potrzeby zwiększać dawkę co około 6 dni, aż do osiągnięcia kontroli bólu	Tramadol	Dołączysz do leczenia pregabalinę zaczynając od dawki 75 mg dwa razy dziennie	Dobieranie leków z grupy NLPZ w zależności od rodzaju bólu	Gdy leki z 3 stopnia drabiny analgetycznej są mało skuteczne
Od 1 roku do 5 lat	w trakcie specjalizacji z medycyny rodzinnej	20-40 godzin w tygodniu	NIE	NIE	Natężenie bólu zmierzone skalą oceny bólu	Stosuję preparaty tramadolu i buprenorfinę (w plastrach)	Nie wiem	Nie wiem	Należy włączyć leczenie buprenorfiną w plastrze, rozpoczynając od dawki 35 ug/h i stopniowo w razie potrzeby zwiększać dawkę co około 6 dni, aż do osiągnięcia kontroli bólu	Tramadol	Dołączysz do leczenia pregabalinę zaczynając od dawki 75 mg dwa razy dziennie	Miareczkowanie morfiny w warunkach POZ/leczenia domowego	Gdy leki z 3 stopnia drabiny analgetycznej są mało skuteczne
Od 1 roku do 5 lat	specjalista chorób wewnętrznych	20-40 godzin w tygodniu	NIE	NIE	Charakter bólu	Inicjuję leczenie bólu słabymi lub silnymi opioidami w zależności od potrzeby	60 mg	80 mg	Żadne z powyższych	Tramadol	Dołączysz do leczenia pregabalinę zaczynając od dawki 75 mg dwa razy dziennie	Żadne z powyższych	W chwili rozpoznania, że ból ma charakter neuropatyczny
Od 1 roku do 5 lat	brak	20-40 godzin w tygodniu	NIE	NIE	Natężenie bólu zmierzone skalą oceny bólu	Inicjuję leczenie bólu słabymi lub silnymi opioidami w zależności od potrzeby	Nie wiem	Nie wiem	Należy włączyć leczenie morfiną doustnie o krótkim czasie działania w dawce ½ tbl po 20 mg co 4 godziny + doraźna dawka przeciwbólowa i miareczkować do osiągnięcia kontroli	Tramadol	Dołączysz do leczenia pregabalinę zaczynając od dawki 75 mg dwa razy dziennie	Miareczkowanie morfiny w warunkach POZ/leczenia domowego	W chwili rozpoznania, że ból ma charakter neuropatyczny
Od 1 roku do 5 lat	w trakcie specjalizacji z medycyny rodzinnej	20-40 godzin w tygodniu	NIE	NIE	Umiejscowienie bólu	Stosuję preparaty tramadolu i buprenorfinę (w plastrach)	Nie wiem	Nie wiem	Należy włączyć leczenie buprenorfiną w plastrze, rozpoczynając od dawki 35 ug/h i stopniowo w razie potrzeby zwiększać dawkę co około 6 dni, aż do osiągnięcia kontroli bólu	Tramadol	Dołączysz do leczenia pregabalinę zaczynając od dawki 75 mg dwa razy dziennie	Miareczkowanie morfiny w warunkach POZ/leczenia domowego	Nigdy nie dołączam koanalgetyków w swojej praktyce
Od 1 roku do 5 lat	w trakcie specjalizacji z medycyny rodzinnej	20-40 godzin w tygodniu	NIE	NIE	Natężenie bólu zmierzone skalą oceny bólu	Inicjuję leczenie bólu słabymi lub silnymi opioidami w zależności od potrzeby	Nie wiem	Nie wiem	Należy włączyć leczenie morfiną doustnie o krótkim czasie działania w dawce ½ tbl po 20 mg co 4 godziny + doraźna dawka przeciwbólowa i miareczkować do osiągnięcia kontroli	Tramadol	Dołączysz do leczenia gabapentynę starając się osiągnąć dawkę 3 x 300 mg	Miareczkowanie morfiny w warunkach POZ/leczenia domowego	W chwili rozpoznania, że ból ma charakter neuropatyczny
Od 1 roku do 5 lat	w trakcie specjalizacji z medycyny rodzinnej	Ponad 40 godzin w tygodniu	TAK	NIE	Moje doświadczenie w stosowaniu konkretnego leku	Wypisuję leki opioidowe, ale tylko jako kontynuację terapii	80 mg	40 mg	Należy zamienić paracetamol na ketoprofen i podawać go 2x na dobę w dawce 100 mg	Tramadol	Dołączysz do leczenia pregabalinę zaczynając od dawki 75 mg dwa razy dziennie	Dołączanie koanalgetyków do leczenia bólu	W chwili rozpoznania, że ból ma charakter neuropatyczny
Od 1 roku do 5 lat	w trakcie specjalizacji z medycyny rodzinnej	10-20 godzin w tygodniu	NIE	NIE	Natężenie bólu zmierzone skalą oceny bólu	Inicjuję leczenie bólu słabymi lub silnymi opioidami w zależności od potrzeby	40 mg	60 mg	Należy włączyć leczenie morfiną doustnie o krótkim czasie działania w dawce ½ tbl po 20 mg co 4 godziny + doraźna dawka przeciwbólowa i miareczkować do osiągnięcia kontroli	Tramadol	Dołączysz do leczenia pregabalinę zaczynając od dawki 75 mg dwa razy dziennie	Miareczkowanie morfiny w warunkach POZ/leczenia domowego	W chwili rozpoznania, że ból ma charakter neuropatyczny
Od 1 roku do 5 lat	brak	Ponad 40 godzin w tygodniu	TAK	NIE	Natężenie bólu zmierzone skalą oceny bólu	Inicjuję leczenie bólu słabymi lub silnymi opioidami w zależności od potrzeby	80 mg	40 mg	Należy w pierwszej kolejności dołączyć koanalgetyk, np. pregabalinę	Tramadol	Dołączysz do leczenia pregabalinę zaczynając od dawki 75 mg dwa razy dziennie	Miareczkowanie morfiny w warunkach POZ/leczenia domowego	W chwili rozpoznania, że ból ma charakter neuropatyczny
Od 1 roku do 5 lat	specjalista chorób wewnętrznych	Mniej niż 10 godzin w tygodniu	NIE	NIE	Natężenie bólu zmierzone skalą oceny bólu	Inicjuję leczenie bólu słabymi lub silnymi opioidami w zależności od potrzeby	Nie wiem	Nie wiem	Należy włączyć leczenie buprenorfiną w plastrze, rozpoczynając od dawki 35 ug/h i stopniowo w razie potrzeby zwiększać dawkę co około 6 dni, aż do osiągnięcia kontroli bólu	Tramadol	Dołączysz do leczenia gabapentynę starając się osiągnąć dawkę 3 x 300 mg	Dobieranie leków z grupy NLPZ w zależności od rodzaju bólu	W chwili rozpoznania, że ból ma charakter neuropatyczny
Od 1 roku do 5 lat	w trakcie specjalizacji z medycyny rodzinnej	Ponad 40 godzin w tygodniu	TAK	NIE	Natężenie bólu zmierzone skalą oceny bólu	Inicjuję leczenie bólu słabymi lub silnymi opioidami w zależności od potrzeby	Nie wiem	20 mg	Należy włączyć leczenie morfiną doustnie o krótkim czasie działania w dawce ½ tbl po 20 mg co 4 godziny + doraźna dawka przeciwbólowa i miareczkować do osiągnięcia kontroli	Tramadol	Dołączysz do leczenia gabapentynę starając się osiągnąć dawkę 3 x 300 mg	Miareczkowanie morfiny w warunkach POZ/leczenia domowego	W chwili rozpoznania, że ból ma charakter neuropatyczny
Od 1 roku do 5 lat	w trakcie specjalizacji z medycyny rodzinnej	20-40 godzin w tygodniu	NIE	NIE	Natężenie bólu zmierzone skalą oceny bólu	Stosuję preparaty tramadolu i buprenorfinę (w plastrach)	40 mg	Nie wiem	Należy włączyć leczenie buprenorfiną w plastrze, rozpoczynając od dawki 35 ug/h i stopniowo w razie potrzeby zwiększać dawkę co około 6 dni, aż do osiągnięcia kontroli bólu	Tramadol	Dołączysz do leczenia pregabalinę zaczynając od dawki 75 mg dwa razy dziennie	Zamiana jednego leku przeciwbólowego na inny (rotacja)	W chwili rozpoznania, że ból ma charakter neuropatyczny
Od 1 roku do 5 lat	w trakcie specjalizacji z medycyny rodzinnej	20-40 godzin w tygodniu	NIE	NIE	Natężenie bólu zmierzone skalą oceny bólu	Inicjuję leczenie bólu słabymi lub silnymi opioidami w zależności od potrzeby	60 mg	20 mg	Należy włączyć leczenie morfiną doustnie o krótkim czasie działania w dawce ½ tbl po 20 mg co 4 godziny + doraźna dawka przeciwbólowa i miareczkować do osiągnięcia kontroli	Tramadol	Dołączysz do leczenia gabapentynę starając się osiągnąć dawkę 3 x 300 mg	Żadne z powyższych	W chwili rozpoznania, że ból ma charakter neuropatyczny
Od 1 roku do 5 lat	w trakcie specjalizacji z medycyny rodzinnej	20-40 godzin w tygodniu	NIE	NIE	Natężenie bólu zmierzone skalą oceny bólu	Inicjuję leczenie bólu słabymi lub silnymi opioidami w zależności od potrzeby	Nie wiem	20 mg	Należy włączyć leczenie morfiną doustnie o krótkim czasie działania w dawce ½ tbl po 20 mg co 4 godziny + doraźna dawka przeciwbólowa i miareczkować do osiągnięcia kontroli	Buprenorfina w plastrze (np. Transtec)	Dołączysz do leczenia pregabalinę zaczynając od dawki 75 mg dwa razy dziennie	Zamiana jednego leku przeciwbólowego na inny (rotacja)	W momencie kwalifikowani chorego onkologicznie do leczenia chirurgicznego nowotworu
Od 1 roku do 5 lat	w trakcie specjalizacji z medycyny rodzinnej	Ponad 40 godzin w tygodniu	TAK	NIE	Charakter bólu	Inicjuję leczenie bólu słabymi lub silnymi opioidami w zależności od potrzeby	40 mg	60 mg	Należy włączyć leczenie buprenorfiną w plastrze, rozpoczynając od dawki 35 ug/h i stopniowo w razie potrzeby zwiększać dawkę co około 6 dni, aż do osiągnięcia kontroli bólu	Buprenorfina w plastrze (np. Transtec)	Dołączysz do leczenia pregabalinę zaczynając od dawki 75 mg dwa razy dziennie	Miareczkowanie morfiny w warunkach POZ/leczenia domowego	W chwili rozpoznania, że ból ma charakter neuropatyczny
Od 1 roku do 5 lat	specjalista chorób wewnętrznych	Ponad 40 godzin w tygodniu	TAK	NIE	Natężenie bólu zmierzone skalą oceny bólu	Inicjuję leczenie bólu słabymi lub silnymi opioidami w zależności od potrzeby	20 mg	20 mg	Należy włączyć leczenie buprenorfiną w plastrze, rozpoczynając od dawki 35 ug/h i stopniowo w razie potrzeby zwiększać dawkę co około 6 dni, aż do osiągnięcia kontroli bólu	Buprenorfina w plastrze (np. Transtec)	Dołączysz do leczenia pregabalinę zaczynając od dawki 75 mg dwa razy dziennie	Opanowanie bólu przebijającego	W chwili rozpoznania, że ból ma charakter neuropatyczny
Od 1 roku do 5 lat	specjalista medycyny rodzinnej	20-40 godzin w tygodniu	NIE	TAK	Charakter bólu	Stosuję preparaty tramadolu i buprenorfinę (w plastrach)	Nie wiem	Nie wiem	Należy w pierwszej kolejności dołączyć koanalgetyk, np. pregabalinę	Buprenorfina w plastrze (np. Transtec)	Dołączysz do leczenia pregabalinę zaczynając od dawki 75 mg dwa razy dziennie	Miareczkowanie morfiny w warunkach POZ/leczenia domowego	W chwili rozpoznania, że ból ma charakter neuropatyczny
Od 1 roku do 5 lat	brak	20-40 godzin w tygodniu	NIE	NIE	Charakter bólu	Inicjuję leczenie bólu słabymi lub silnymi opioidami w zależności od potrzeby	40 mg	80 mg	Należy włączyć leczenie morfiną doustnie o krótkim czasie działania w dawce ½ tbl po 20 mg co 4 godziny + doraźna dawka przeciwbólowa i miareczkować do osiągnięcia kontroli	Tramadol	Dołączysz do leczenia pregabalinę zaczynając od dawki 75 mg dwa razy dziennie	Miareczkowanie morfiny w warunkach POZ/leczenia domowego	W chwili rozpoznania, że ból ma charakter neuropatyczny
Od 1 roku do 5 lat	specjalista medycyny rodzinnej	20-40 godzin w tygodniu	NIE	TAK	Natężenie bólu zmierzone skalą oceny bólu	Stosuję preparaty tramadolu i buprenorfinę (w plastrach)	Nie wiem	Nie wiem	Należy włączyć leczenie buprenorfiną w plastrze, rozpoczynając od dawki 35 ug/h i stopniowo w razie potrzeby zwiększać dawkę co około 6 dni, aż do osiągnięcia kontroli bólu	Tramadol	Dołączysz do leczenia gabapentynę starając się osiągnąć dawkę 3 x 300 mg	Miareczkowanie morfiny w warunkach POZ/leczenia domowego	Gdy leki z 3 stopnia drabiny analgetycznej są mało skuteczne
Od 1 roku do 5 lat	brak	20-40 godzin w tygodniu	NIE	NIE	Dynamika zmian bólu, szybkość narastania	Stosuję preparaty tramadolu i buprenorfinę (w plastrach)	20 mg	40 mg	Należy w pierwszej kolejności dołączyć koanalgetyk, np. pregabalinę	Tramadol	Dołączysz do leczenia gabapentynę starając się osiągnąć dawkę 3 x 300 mg	Miareczkowanie morfiny w warunkach POZ/leczenia domowego	Gdy leki z 3 stopnia drabiny analgetycznej są mało skuteczne
Od 1 roku do 5 lat	specjalista medycyny rodzinnej	20-40 godzin w tygodniu	NIE	TAK	Natężenie bólu zmierzone skalą oceny bólu	Wypisuję leki opioidowe, ale tylko jako kontynuację terapii	60 mg	40 mg	Należy zamienić paracetamol na ketoprofen i podawać go 2x na dobę w dawce 100 mg	Tramadol	Dołączysz do leczenia pregabalinę zaczynając od dawki 75 mg dwa razy dziennie	Opanowanie bólu przebijającego	Gdy leki z 3 stopnia drabiny analgetycznej są mało skuteczne
Od 1 roku do 5 lat	w trakcie specjalizacji z medycyny rodzinnej	20-40 godzin w tygodniu	NIE	NIE	Moje doświadczenie w stosowaniu konkretnego leku	Stosuję preparaty tramadolu i buprenorfinę (w plastrach)	Nie wiem	Nie wiem	Należy w pierwszej kolejności dołączyć koanalgetyk, np. pregabalinę	Buprenorfina w plastrze (np. Transtec)	Dołączysz do leczenia pregabalinę zaczynając od dawki 75 mg dwa razy dziennie	Dobieranie leków z grupy NLPZ w zależności od rodzaju bólu	W chwili rozpoznania, że ból ma charakter neuropatyczny
Od 1 roku do 5 lat	w trakcie specjalizacji z medycyny rodzinnej	20-40 godzin w tygodniu	NIE	NIE	Natężenie bólu zmierzone skalą oceny bólu	Wypisuję leki opioidowe, ale tylko jako kontynuację terapii	20 mg	Nie wiem	Żadne z powyższych	Tramadol	Dołączysz do leczenia pregabalinę zaczynając od dawki 75 mg dwa razy dziennie	Zamiana jednego leku przeciwbólowego na inny (rotacja)	W chwili rozpoznania, że ból ma charakter neuropatyczny
Od 1 roku do 5 lat	w trakcie specjalizacji z medycyny rodzinnej	20-40 godzin w tygodniu	NIE	NIE	Natężenie bólu zmierzone skalą oceny bólu	Stosuję preparaty tramadolu i buprenorfinę (w plastrach)	Nie wiem	Nie wiem	Należy zamienić paracetamol na ketoprofen i podawać go 2x na dobę w dawce 100 mg	Tramadol	Dołączysz do leczenia gabapentynę starając się osiągnąć dawkę 3 x 300 mg	Miareczkowanie morfiny w warunkach POZ/leczenia domowego	Gdy leki z 3 stopnia drabiny analgetycznej są mało skuteczne
Od 1 roku do 5 lat	w trakcie specjalizacji z medycyny rodzinnej	20-40 godzin w tygodniu	NIE	NIE	Natężenie bólu zmierzone skalą oceny bólu	Stosuję preparaty tramadolu i buprenorfinę (w plastrach)	Nie wiem	Nie wiem	Należy w pierwszej kolejności dołączyć koanalgetyk, np. pregabalinę	Tramadol	Dołączysz do leczenia pregabalinę zaczynając od dawki 75 mg dwa razy dziennie	Miareczkowanie morfiny w warunkach POZ/leczenia domowego	gdy tramadol/buprenorfina w połączeniu z NLPZ+paracetamol są nieskuteczne
Od 1 roku do 5 lat	w trakcie specjalizacji z medycyny rodzinnej	Ponad 40 godzin w tygodniu	TAK	NIE	Moje doświadczenie w stosowaniu konkretnego leku	Inicjuję leczenie bólu słabymi lub silnymi opioidami w zależności od potrzeby	Nie wiem	Nie wiem	Należy zwiększyć dawkę całkowitą tramadolu o 1/2 , do łącznie 600 mg w dwóch dawkach podzielonych.	Tramadol	Dołączysz do leczenia pregabalinę zaczynając od dawki 75 mg dwa razy dziennie	Miareczkowanie morfiny w warunkach POZ/leczenia domowego	W chwili rozpoznania, że ból ma charakter neuropatyczny
Od 1 roku do 5 lat	w trakcie specjalizacji z medycyny rodzinnej	20-40 godzin w tygodniu	NIE	NIE	Natężenie bólu zmierzone skalą oceny bólu	Stosuję preparaty tramadolu i buprenorfinę (w plastrach)	60 mg	40 mg	Należy zamienić paracetamol na ketoprofen i podawać go 2x na dobę w dawce 100 mg	Tramadol	Dołączysz do leczenia pregabalinę zaczynając od dawki 75 mg dwa razy dziennie	Miareczkowanie morfiny w warunkach POZ/leczenia domowego	Gdy leki z 3 stopnia drabiny analgetycznej są mało skuteczne
Od 1 roku do 5 lat	brak	20-40 godzin w tygodniu	NIE	NIE	Żadne z powyższych	Inicjuję leczenie bólu słabymi lub silnymi opioidami w zależności od potrzeby	40 mg	40 mg	Żadne z powyższych	Tramadol	Dołączysz do leczenia pregabalinę zaczynając od dawki 75 mg dwa razy dziennie	Zamiana jednego leku przeciwbólowego na inny (rotacja)	Gdy ból przewlekły+brak zadowalającej kontroli na średnich-wyższych dawkach nlpz
Od 1 roku do 5 lat	brak	20-40 godzin w tygodniu	NIE	NIE	Charakter bólu	Inicjuję leczenie bólu słabymi lub silnymi opioidami w zależności od potrzeby	Nie wiem	Nie wiem	Należy włączyć leczenie morfiną doustnie o krótkim czasie działania w dawce ½ tbl po 20 mg co 4 godziny + doraźna dawka przeciwbólowa i miareczkować do osiągnięcia kontroli	Tramadol	Dołączysz do leczenia pregabalinę zaczynając od dawki 75 mg dwa razy dziennie	Miareczkowanie morfiny w warunkach POZ/leczenia domowego	W chwili rozpoznania, że ból ma charakter neuropatyczny
Od 1 roku do 5 lat	w trakcie specjalizacji z medycyny rodzinnej	20-40 godzin w tygodniu	NIE	NIE	Natężenie bólu zmierzone skalą oceny bólu	Inicjuję leczenie bólu słabymi lub silnymi opioidami w zależności od potrzeby	40 mg	40 mg	Należy włączyć leczenie buprenorfiną w plastrze, rozpoczynając od dawki 35 ug/h i stopniowo w razie potrzeby zwiększać dawkę co około 6 dni, aż do osiągnięcia kontroli bólu	Tramadol	Dołączysz do leczenia pregabalinę zaczynając od dawki 75 mg dwa razy dziennie	Miareczkowanie morfiny w warunkach POZ/leczenia domowego	W chwili rozpoznania, że ból ma charakter neuropatyczny
Od 1 roku do 5 lat	brak	20-40 godzin w tygodniu	NIE	NIE	Moje doświadczenie w stosowaniu konkretnego leku	Inicjuję leczenie bólu słabymi lub silnymi opioidami w zależności od potrzeby	Nie wiem	Nie wiem	Należy włączyć leczenie morfiną doustnie o krótkim czasie działania w dawce ½ tbl po 20 mg co 4 godziny + doraźna dawka przeciwbólowa i miareczkować do osiągnięcia kontroli	Buprenorfina w plastrze (np. Transtec)	Dołączysz do leczenia gabapentynę starając się osiągnąć dawkę 3 x 300 mg	Zamiana jednego leku przeciwbólowego na inny (rotacja)	W chwili rozpoznania, że ból ma charakter neuropatyczny
Od 1 roku do 5 lat	w trakcie specjalizacji z medycyny rodzinnej	Mniej niż 10 godzin w tygodniu	NIE	NIE	Natężenie bólu zmierzone skalą oceny bólu	Stosuję preparaty tramadolu i buprenorfinę (w plastrach)	Nie wiem	Nie wiem	Należy włączyć leczenie buprenorfiną w plastrze, rozpoczynając od dawki 35 ug/h i stopniowo w razie potrzeby zwiększać dawkę co około 6 dni, aż do osiągnięcia kontroli bólu	Buprenorfina w plastrze (np. Transtec)	Dołączysz do leczenia pregabalinę zaczynając od dawki 75 mg dwa razy dziennie	Miareczkowanie morfiny w warunkach POZ/leczenia domowego	W chwili rozpoznania, że ból ma charakter neuropatyczny
Od 1 roku do 5 lat	w trakcie specjalizacji z medycyny rodzinnej	20-40 godzin w tygodniu	NIE	NIE	Natężenie bólu zmierzone skalą oceny bólu	Stosuję preparaty tramadolu i buprenorfinę (w plastrach)	80 mg	80 mg	Żadne z powyższych	Tramadol	Dołączysz do leczenia pregabalinę zaczynając od dawki 75 mg dwa razy dziennie	Miareczkowanie morfiny w warunkach POZ/leczenia domowego	W chwili rozpoznania, że ból ma charakter neuropatyczny
Od 1 roku do 5 lat	w trakcie specjalizacji z medycyny rodzinnej	20-40 godzin w tygodniu	NIE	NIE	Natężenie bólu zmierzone skalą oceny bólu	Inicjuję leczenie bólu słabymi lub silnymi opioidami w zależności od potrzeby	Nie wiem	Nie wiem	Należy włączyć leczenie morfiną doustnie o krótkim czasie działania w dawce ½ tbl po 20 mg co 4 godziny + doraźna dawka przeciwbólowa i miareczkować do osiągnięcia kontroli	Buprenorfina w plastrze (np. Transtec)	Dołączysz do leczenia gabapentynę starając się osiągnąć dawkę 3 x 300 mg	Dołączanie koanalgetyków do leczenia bólu	W chwili rozpoznania, że ból ma charakter neuropatyczny
Od 1 roku do 5 lat	w trakcie specjalizacji z medycyny rodzinnej	20-40 godzin w tygodniu	NIE	NIE	Charakter bólu	Stosuję preparaty tramadolu i buprenorfinę (w plastrach)	Nie wiem	Nie wiem	Należy włączyć leczenie buprenorfiną w plastrze, rozpoczynając od dawki 35 ug/h i stopniowo w razie potrzeby zwiększać dawkę co około 6 dni, aż do osiągnięcia kontroli bólu	Tramadol	Dołączysz do leczenia pregabalinę zaczynając od dawki 75 mg dwa razy dziennie	Opanowanie bólu przebijającego	W chwili rozpoznania, że ból ma charakter neuropatyczny
Od 1 roku do 5 lat	specjalista medycyny rodzinnej	20-40 godzin w tygodniu	NIE	TAK	Natężenie bólu zmierzone skalą oceny bólu	Stosuję preparaty tramadolu i buprenorfinę (w plastrach)	Nie wiem	Nie wiem	Należy włączyć leczenie morfiną doustnie o krótkim czasie działania w dawce ½ tbl po 20 mg co 4 godziny + doraźna dawka przeciwbólowa i miareczkować do osiągnięcia kontroli	Tramadol	Dołączysz do leczenia pregabalinę zaczynając od dawki 75 mg dwa razy dziennie	Miareczkowanie morfiny w warunkach POZ/leczenia domowego	W chwili rozpoznania, że ból ma charakter neuropatyczny
Od 1 roku do 5 lat	w trakcie specjalizacji z medycyny rodzinnej	20-40 godzin w tygodniu	NIE	NIE	Natężenie bólu zmierzone skalą oceny bólu	Stosuję preparaty tramadolu i buprenorfinę (w plastrach)	40 mg	20 mg	Należy włączyć leczenie buprenorfiną w plastrze, rozpoczynając od dawki 35 ug/h i stopniowo w razie potrzeby zwiększać dawkę co około 6 dni, aż do osiągnięcia kontroli bólu	Buprenorfina w plastrze (np. Transtec)	Dołączysz do leczenia pregabalinę zaczynając od dawki 75 mg dwa razy dziennie	Opanowanie bólu przebijającego	W chwili rozpoznania, że ból ma charakter neuropatyczny
Od 1 roku do 5 lat	specjalista medycyny rodzinnej	Mniej niż 10 godzin w tygodniu	NIE	TAK	Charakter bólu	Stosuję preparaty tramadolu i buprenorfinę (w plastrach)	Nie wiem	Nie wiem	Należy włączyć leczenie buprenorfiną w plastrze, rozpoczynając od dawki 35 ug/h i stopniowo w razie potrzeby zwiększać dawkę co około 6 dni, aż do osiągnięcia kontroli bólu	Tramadol	Dołączysz do leczenia pregabalinę zaczynając od dawki 75 mg dwa razy dziennie	Miareczkowanie morfiny w warunkach POZ/leczenia domowego	W chwili rozpoznania, że ból ma charakter neuropatyczny
Od 1 roku do 5 lat	specjalista medycyny rodzinnej	20-40 godzin w tygodniu	NIE	TAK	Natężenie bólu zmierzone skalą oceny bólu	Inicjuję leczenie bólu słabymi lub silnymi opioidami w zależności od potrzeby	Nie wiem	Nie wiem	Należy włączyć leczenie buprenorfiną w plastrze, rozpoczynając od dawki 35 ug/h i stopniowo w razie potrzeby zwiększać dawkę co około 6 dni, aż do osiągnięcia kontroli bólu	Morfina podawana doustnie o krótkim czasie działania	Dołączysz do leczenia gabapentynę starając się osiągnąć dawkę 3 x 300 mg	Dołączanie koanalgetyków do leczenia bólu	W chwili rozpoznania, że ból ma charakter neuropatyczny
Od 1 roku do 5 lat	w trakcie specjalizacji z medycyny rodzinnej	Mniej niż 10 godzin w tygodniu	NIE	NIE	Charakter bólu	Inicjuję leczenie bólu słabymi lub silnymi opioidami w zależności od potrzeby	20 mg	40 mg	Należy włączyć leczenie morfiną doustnie o krótkim czasie działania w dawce ½ tbl po 20 mg co 4 godziny + doraźna dawka przeciwbólowa i miareczkować do osiągnięcia kontroli	Buprenorfina w plastrze (np. Transtec)	Dołączysz do leczenia pregabalinę zaczynając od dawki 75 mg dwa razy dziennie	Miareczkowanie morfiny w warunkach POZ/leczenia domowego	W chwili rozpoznania, że ból ma charakter neuropatyczny
Od 1 roku do 5 lat	w trakcie specjalizacji z medycyny rodzinnej	20-40 godzin w tygodniu	NIE	NIE	Natężenie bólu zmierzone skalą oceny bólu	Inicjuję leczenie bólu słabymi lub silnymi opioidami w zależności od potrzeby	20 mg	60 mg	Należy włączyć leczenie morfiną doustnie o krótkim czasie działania w dawce ½ tbl po 20 mg co 4 godziny + doraźna dawka przeciwbólowa i miareczkować do osiągnięcia kontroli	Tramadol	Dołączysz do leczenia gabapentynę starając się osiągnąć dawkę 3 x 300 mg	Miareczkowanie morfiny w warunkach POZ/leczenia domowego	W chwili rozpoznania, że ból ma charakter neuropatyczny
Od 1 roku do 5 lat	brak	Ponad 40 godzin w tygodniu	TAK	NIE	Natężenie bólu zmierzone skalą oceny bólu	Inicjuję leczenie bólu słabymi lub silnymi opioidami w zależności od potrzeby	40 mg	Nie wiem	Należy włączyć leczenie buprenorfiną w plastrze, rozpoczynając od dawki 35 ug/h i stopniowo w razie potrzeby zwiększać dawkę co około 6 dni, aż do osiągnięcia kontroli bólu	stosuję opioidy jedynie w oddziale, po uzgodnieniu z anestezjologiem/zespołem leczenia bólu	Dołączysz do leczenia pregabalinę zaczynając od dawki 75 mg dwa razy dziennie	Opanowanie bólu przebijającego	Gdy leki z 3 stopnia drabiny analgetycznej są mało skuteczne
Od 1 roku do 5 lat	w trakcie specjalizacji z medycyny rodzinnej	20-40 godzin w tygodniu	NIE	NIE	Charakter bólu	Inicjuję leczenie bólu słabymi lub silnymi opioidami w zależności od potrzeby	Nie wiem	Nie wiem	Należy zwiększyć dawkę całkowitą tramadolu o 1/2 , do łącznie 600 mg w dwóch dawkach podzielonych.	Oksykodon	Dołączysz do leczenia pregabalinę zaczynając od dawki 75 mg dwa razy dziennie	Miareczkowanie morfiny w warunkach POZ/leczenia domowego	W chwili rozpoznania, że ból ma charakter neuropatyczny
Od 1 roku do 5 lat	w trakcie specjalizacji z medycyny rodzinnej	20-40 godzin w tygodniu	NIE	NIE	Charakter bólu	Stosuję preparaty tramadolu i buprenorfinę (w plastrach)	Nie wiem	Nie wiem	Należy włączyć leczenie buprenorfiną w plastrze, rozpoczynając od dawki 35 ug/h i stopniowo w razie potrzeby zwiększać dawkę co około 6 dni, aż do osiągnięcia kontroli bólu	Buprenorfina w plastrze (np. Transtec)	Dołączysz do leczenia pregabalinę zaczynając od dawki 75 mg dwa razy dziennie	Zamiana jednego leku przeciwbólowego na inny (rotacja)	W chwili rozpoznania, że ból ma charakter neuropatyczny
Od 1 roku do 5 lat	w trakcie specjalizacji z medycyny rodzinnej	20-40 godzin w tygodniu	NIE	NIE	Moje doświadczenie w stosowaniu konkretnego leku	Inicjuję leczenie bólu słabymi lub silnymi opioidami w zależności od potrzeby	20 mg	Nie wiem	Należy w pierwszej kolejności dołączyć koanalgetyk, np. pregabalinę	Tramadol	Dołączysz do leczenia pregabalinę zaczynając od dawki 75 mg dwa razy dziennie	Miareczkowanie morfiny w warunkach POZ/leczenia domowego	W chwili rozpoznania, że ból ma charakter neuropatyczny
Od 1 roku do 5 lat	W trakcie specjalizacji z geriatrii	Ponad 40 godzin w tygodniu	TAK	NIE	Natężenie bólu zmierzone skalą oceny bólu	Inicjuję leczenie bólu słabymi lub silnymi opioidami w zależności od potrzeby	80 mg	80 mg	Należy w pierwszej kolejności dołączyć koanalgetyk, np. pregabalinę	Tramadol	Dołączysz do leczenia pregabalinę zaczynając od dawki 75 mg dwa razy dziennie	Opanowanie bólu przebijającego	Przy pierwszych sygnałach ze strony Pacjenta dotyczących bólu
Od 1 roku do 5 lat	w trakcie specjalizacji z medycyny rodzinnej	Ponad 40 godzin w tygodniu	TAK	NIE	Dynamika zmian bólu, szybkość narastania	Wypisuję leki opioidowe, ale tylko jako kontynuację terapii	Nie wiem	Nie wiem	Żadne z powyższych	Tramadol	Dołączysz do leczenia pregabalinę zaczynając od dawki 75 mg dwa razy dziennie	Miareczkowanie morfiny w warunkach POZ/leczenia domowego	Gdy leki z 3 stopnia drabiny analgetycznej są mało skuteczne
Od 1 roku do 5 lat	w trakcie specjalizacji z medycyny rodzinnej	10-20 godzin w tygodniu	NIE	NIE	Dynamika zmian bólu, szybkość narastania	Inicjuję leczenie bólu słabymi lub silnymi opioidami w zależności od potrzeby	80 mg	40 mg	Należy włączyć leczenie buprenorfiną w plastrze, rozpoczynając od dawki 35 ug/h i stopniowo w razie potrzeby zwiększać dawkę co około 6 dni, aż do osiągnięcia kontroli bólu	Tramadol	Dołączysz do leczenia pregabalinę zaczynając od dawki 75 mg dwa razy dziennie	Żadne z powyższych	W chwili rozpoznania, że ból ma charakter neuropatyczny
Od 1 roku do 5 lat	specjalista medycyny rodzinnej	20-40 godzin w tygodniu	NIE	TAK	Natężenie bólu zmierzone skalą oceny bólu	Inicjuję leczenie bólu słabymi lub silnymi opioidami w zależności od potrzeby	80 mg	80 mg	Należy włączyć leczenie morfiną doustnie o krótkim czasie działania w dawce ½ tbl po 20 mg co 4 godziny + doraźna dawka przeciwbólowa i miareczkować do osiągnięcia kontroli	Oksykodon	Dołączysz do leczenia pregabalinę zaczynając od dawki 75 mg dwa razy dziennie	Opanowanie bólu przebijającego	W chwili rozpoznania, że ból ma charakter neuropatyczny
Od 1 roku do 5 lat	specjalista chorób wewnętrznych	20-40 godzin w tygodniu	NIE	NIE	Charakter bólu	Stosuję preparaty tramadolu i buprenorfinę (w plastrach)	Nie wiem	Nie wiem	Należy włączyć leczenie buprenorfiną w plastrze, rozpoczynając od dawki 35 ug/h i stopniowo w razie potrzeby zwiększać dawkę co około 6 dni, aż do osiągnięcia kontroli bólu	Tramadol	Dołączysz do leczenia pregabalinę zaczynając od dawki 75 mg dwa razy dziennie	Dołączanie koanalgetyków do leczenia bólu	W chwili rozpoznania, że ból ma charakter neuropatyczny
Od 1 roku do 5 lat	specjalista chorób wewnętrznych	20-40 godzin w tygodniu	NIE	NIE	Natężenie bólu zmierzone skalą oceny bólu	Inicjuję leczenie bólu słabymi lub silnymi opioidami w zależności od potrzeby	60 mg	20 mg	Należy włączyć leczenie buprenorfiną w plastrze, rozpoczynając od dawki 35 ug/h i stopniowo w razie potrzeby zwiększać dawkę co około 6 dni, aż do osiągnięcia kontroli bólu	Tramadol	Dołączysz do leczenia pregabalinę zaczynając od dawki 75 mg dwa razy dziennie	Dobieranie leków z grupy NLPZ w zależności od rodzaju bólu	Przy pierwszych sygnałach ze strony Pacjenta dotyczących bólu
Od 1 roku do 5 lat	w trakcie specjalizacji z medycyny rodzinnej	20-40 godzin w tygodniu	NIE	NIE	Natężenie bólu zmierzone skalą oceny bólu	Stosuję tylko tramadol	Nie wiem	Nie wiem	Należy w pierwszej kolejności dołączyć koanalgetyk, np. pregabalinę	Tramadol	Dołączysz do leczenia pregabalinę zaczynając od dawki 75 mg dwa razy dziennie	Dołączanie koanalgetyków do leczenia bólu	Gdy leki z 3 stopnia drabiny analgetycznej są mało skuteczne
Od 1 roku do 5 lat	brak	20-40 godzin w tygodniu	NIE	NIE	Dynamika zmian bólu, szybkość narastania	Stosuję preparaty tramadolu i buprenorfinę (w plastrach)	20 mg	Nie wiem	Należy zwiększyć dawkę całkowitą tramadolu o 1/2 , do łącznie 600 mg w dwóch dawkach podzielonych.	Tramadol	Dołączysz do leczenia pregabalinę zaczynając od dawki 75 mg dwa razy dziennie	Miareczkowanie morfiny w warunkach POZ/leczenia domowego	W chwili rozpoznania, że ból ma charakter neuropatyczny
Od 1 roku do 5 lat	brak	Ponad 40 godzin w tygodniu	TAK	NIE	Natężenie bólu zmierzone skalą oceny bólu	Inicjuję leczenie bólu słabymi lub silnymi opioidami w zależności od potrzeby	40 mg	80 mg	Należy włączyć leczenie buprenorfiną w plastrze, rozpoczynając od dawki 35 ug/h i stopniowo w razie potrzeby zwiększać dawkę co około 6 dni, aż do osiągnięcia kontroli bólu	Tramadol	Dołączysz do leczenia pregabalinę zaczynając od dawki 75 mg dwa razy dziennie	Miareczkowanie morfiny w warunkach POZ/leczenia domowego	W chwili rozpoznania, że ból ma charakter neuropatyczny
Od 1 roku do 5 lat	w trakcie specjalizacji z medycyny rodzinnej	20-40 godzin w tygodniu	NIE	NIE	Dynamika zmian bólu, szybkość narastania	Inicjuję leczenie bólu słabymi lub silnymi opioidami w zależności od potrzeby	Nie wiem	20 mg	Należy w pierwszej kolejności dołączyć koanalgetyk, np. pregabalinę	Tramadol	Dołączysz do leczenia pregabalinę zaczynając od dawki 75 mg dwa razy dziennie	Zamiana jednego leku przeciwbólowego na inny (rotacja)	Przy pierwszych sygnałach ze strony Pacjenta dotyczących bólu
Od 1 roku do 5 lat	w trakcie specjalizacji z medycyny rodzinnej	20-40 godzin w tygodniu	NIE	NIE	Moje doświadczenie w stosowaniu konkretnego leku	Stosuję preparaty tramadolu i buprenorfinę (w plastrach)	Nie wiem	60 mg	Należy w pierwszej kolejności dołączyć koanalgetyk, np. pregabalinę	Tramadol	Dołączysz do leczenia pregabalinę zaczynając od dawki 75 mg dwa razy dziennie	Miareczkowanie morfiny w warunkach POZ/leczenia domowego	Gdy leki z 3 stopnia drabiny analgetycznej są mało skuteczne
Od 1 roku do 5 lat	w trakcie specjalizacji z medycyny rodzinnej	20-40 godzin w tygodniu	NIE	NIE	Natężenie bólu zmierzone skalą oceny bólu	Wypisuję leki opioidowe, ale tylko jako kontynuację terapii	Nie wiem	Nie wiem	Żadne z powyższych	Nie stosuję opioidów w swojej praktyce lekarskiej	Dołączysz do leczenia gabapentynę starając się osiągnąć dawkę 3 x 300 mg	Miareczkowanie morfiny w warunkach POZ/leczenia domowego	Gdy leki z 3 stopnia drabiny analgetycznej są mało skuteczne
Od 1 roku do 5 lat	w trakcie specjalizacji z medycyny rodzinnej	20-40 godzin w tygodniu	NIE	NIE	Natężenie bólu zmierzone skalą oceny bólu	Inicjuję leczenie bólu słabymi lub silnymi opioidami w zależności od potrzeby	Nie wiem	Nie wiem	Należy w pierwszej kolejności dołączyć koanalgetyk, np. pregabalinę	Buprenorfina w plastrze (np. Transtec)	Dołączysz do leczenia pregabalinę zaczynając od dawki 75 mg dwa razy dziennie	Miareczkowanie morfiny w warunkach POZ/leczenia domowego	W chwili rozpoznania, że ból ma charakter neuropatyczny
Od 1 roku do 5 lat	w trakcie specjalizacji z medycyny rodzinnej	20-40 godzin w tygodniu	NIE	NIE	Natężenie bólu zmierzone skalą oceny bólu	Stosuję preparaty tramadolu i buprenorfinę (w plastrach)	Nie wiem	Nie wiem	Należy włączyć leczenie morfiną doustnie o krótkim czasie działania w dawce ½ tbl po 20 mg co 4 godziny + doraźna dawka przeciwbólowa i miareczkować do osiągnięcia kontroli	Tramadol	Dołączysz do leczenia pregabalinę zaczynając od dawki 75 mg dwa razy dziennie	Miareczkowanie morfiny w warunkach POZ/leczenia domowego	W chwili rozpoznania, że ból ma charakter neuropatyczny
Od 1 roku do 5 lat	w trakcie specjalizacji z medycyny rodzinnej	20-40 godzin w tygodniu	NIE	NIE	Dynamika zmian bólu, szybkość narastania	Wypisuję leki opioidowe, ale tylko jako kontynuację terapii	40 mg	80 mg	Należy włączyć leczenie buprenorfiną w plastrze, rozpoczynając od dawki 35 ug/h i stopniowo w razie potrzeby zwiększać dawkę co około 6 dni, aż do osiągnięcia kontroli bólu	Tramadol	Dołączysz do leczenia pregabalinę zaczynając od dawki 75 mg dwa razy dziennie	Miareczkowanie morfiny w warunkach POZ/leczenia domowego	Gdy leki z 3 stopnia drabiny analgetycznej są mało skuteczne
Od 1 roku do 5 lat	brak	20-40 godzin w tygodniu	NIE	NIE	Natężenie bólu zmierzone skalą oceny bólu	Wypisuję leki opioidowe, ale tylko jako kontynuację terapii	Nie wiem	Nie wiem	Należy włączyć leczenie buprenorfiną w plastrze, rozpoczynając od dawki 35 ug/h i stopniowo w razie potrzeby zwiększać dawkę co około 6 dni, aż do osiągnięcia kontroli bólu	Buprenorfina w plastrze (np. Transtec)	Dołączysz do leczenia pregabalinę zaczynając od dawki 75 mg dwa razy dziennie	Miareczkowanie morfiny w warunkach POZ/leczenia domowego	W chwili rozpoznania, że ból ma charakter neuropatyczny
Od 1 roku do 5 lat	w trakcie specjalizacji z medycyny rodzinnej	20-40 godzin w tygodniu	NIE	NIE	Natężenie bólu zmierzone skalą oceny bólu	Inicjuję leczenie bólu słabymi lub silnymi opioidami w zależności od potrzeby	20 mg	40 mg	Należy włączyć leczenie morfiną doustnie o krótkim czasie działania w dawce ½ tbl po 20 mg co 4 godziny + doraźna dawka przeciwbólowa i miareczkować do osiągnięcia kontroli	Tramadol	Dołączysz do leczenia pregabalinę zaczynając od dawki 75 mg dwa razy dziennie	Opanowanie bólu przebijającego	W chwili rozpoznania, że ból ma charakter neuropatyczny
Od 1 roku do 5 lat	w trakcie specjalizacji z medycyny rodzinnej	Ponad 40 godzin w tygodniu	TAK	NIE	Natężenie bólu zmierzone skalą oceny bólu	Inicjuję leczenie bólu słabymi lub silnymi opioidami w zależności od potrzeby	40 mg	80 mg	Należy włączyć leczenie buprenorfiną w plastrze, rozpoczynając od dawki 35 ug/h i stopniowo w razie potrzeby zwiększać dawkę co około 6 dni, aż do osiągnięcia kontroli bólu	Tramadol	Dołączysz do leczenia pregabalinę zaczynając od dawki 75 mg dwa razy dziennie	Miareczkowanie morfiny w warunkach POZ/leczenia domowego	W chwili rozpoznania, że ból ma charakter neuropatyczny
Od 1 roku do 5 lat	w trakcie specjalizacji z medycyny rodzinnej	20-40 godzin w tygodniu	NIE	NIE	Natężenie bólu zmierzone skalą oceny bólu	Inicjuję leczenie bólu słabymi lub silnymi opioidami w zależności od potrzeby	80 mg	80 mg	Należy włączyć leczenie buprenorfiną w plastrze, rozpoczynając od dawki 35 ug/h i stopniowo w razie potrzeby zwiększać dawkę co około 6 dni, aż do osiągnięcia kontroli bólu	Tramadol	Dołączysz do leczenia pregabalinę zaczynając od dawki 75 mg dwa razy dziennie	Miareczkowanie morfiny w warunkach POZ/leczenia domowego	W chwili rozpoznania, że ból ma charakter neuropatyczny
Od 1 roku do 5 lat	w trakcie specjalizacji z medycyny rodzinnej	Ponad 40 godzin w tygodniu	TAK	NIE	Natężenie bólu zmierzone skalą oceny bólu	Inicjuję leczenie bólu słabymi lub silnymi opioidami w zależności od potrzeby	40 mg	80 mg	Należy włączyć leczenie buprenorfiną w plastrze, rozpoczynając od dawki 35 ug/h i stopniowo w razie potrzeby zwiększać dawkę co około 6 dni, aż do osiągnięcia kontroli bólu	Tramadol	Dołączysz do leczenia pregabalinę zaczynając od dawki 75 mg dwa razy dziennie	Zamiana jednego leku przeciwbólowego na inny (rotacja)	W chwili rozpoznania, że ból ma charakter neuropatyczny
Od 1 roku do 5 lat	w trakcie specjalizacji z medycyny rodzinnej	Ponad 40 godzin w tygodniu	TAK	NIE	Dynamika zmian bólu, szybkość narastania	Stosuję preparaty tramadolu i buprenorfinę (w plastrach)	20 mg	40 mg	Należy zwiększyć dawkę całkowitą tramadolu o 1/2 , do łącznie 600 mg w dwóch dawkach podzielonych.	Tramadol	Dołączysz do leczenia pregabalinę zaczynając od dawki 75 mg dwa razy dziennie	Opanowanie bólu przebijającego	Gdy leki z 3 stopnia drabiny analgetycznej są mało skuteczne
Od 1 roku do 5 lat	brak	Ponad 40 godzin w tygodniu	TAK	NIE	Natężenie bólu zmierzone skalą oceny bólu	Inicjuję leczenie bólu słabymi lub silnymi opioidami w zależności od potrzeby	40 mg	20 mg	Należy włączyć leczenie buprenorfiną w plastrze, rozpoczynając od dawki 35 ug/h i stopniowo w razie potrzeby zwiększać dawkę co około 6 dni, aż do osiągnięcia kontroli bólu	Tramadol	Dołączysz do leczenia pregabalinę zaczynając od dawki 75 mg dwa razy dziennie	Zamiana jednego leku przeciwbólowego na inny (rotacja)	W chwili rozpoznania, że ból ma charakter neuropatyczny
Od 1 roku do 5 lat	specjalista medycyny rodzinnej	20-40 godzin w tygodniu	NIE	TAK	Natężenie bólu zmierzone skalą oceny bólu	Stosuję preparaty tramadolu i buprenorfinę (w plastrach)	Nie wiem	Nie wiem	Należy w pierwszej kolejności dołączyć koanalgetyk, np. pregabalinę	Tramadol	Dołączysz do leczenia pregabalinę zaczynając od dawki 75 mg dwa razy dziennie	Żadne z powyższych	Gdy leki z 3 stopnia drabiny analgetycznej są mało skuteczne
Od 1 roku do 5 lat	w trakcie specjalizacji z medycyny rodzinnej	Ponad 40 godzin w tygodniu	TAK	NIE	Natężenie bólu zmierzone skalą oceny bólu	Wypisuję leki opioidowe, ale tylko jako kontynuację terapii	Nie wiem	Nie wiem	Należy włączyć leczenie buprenorfiną w plastrze, rozpoczynając od dawki 35 ug/h i stopniowo w razie potrzeby zwiększać dawkę co około 6 dni, aż do osiągnięcia kontroli bólu	Tramadol	Dołączysz do leczenia pregabalinę zaczynając od dawki 75 mg dwa razy dziennie	Zamiana jednego leku przeciwbólowego na inny (rotacja)	W chwili rozpoznania, że ból ma charakter neuropatyczny
Od 1 roku do 5 lat	w trakcie specjalizacji z medycyny rodzinnej	20-40 godzin w tygodniu	NIE	NIE	Natężenie bólu zmierzone skalą oceny bólu	Inicjuję leczenie bólu słabymi lub silnymi opioidami w zależności od potrzeby	60 mg	60 mg	Należy włączyć leczenie morfiną doustnie o krótkim czasie działania w dawce ½ tbl po 20 mg co 4 godziny + doraźna dawka przeciwbólowa i miareczkować do osiągnięcia kontroli	Tramadol	Dołączysz do leczenia pregabalinę zaczynając od dawki 75 mg dwa razy dziennie	Miareczkowanie morfiny w warunkach POZ/leczenia domowego	W chwili rozpoznania, że ból ma charakter neuropatyczny
Od 1 roku do 5 lat	w trakcie specjalizacji z medycyny rodzinnej	20-40 godzin w tygodniu	NIE	NIE	Natężenie bólu zmierzone skalą oceny bólu	Inicjuję leczenie bólu słabymi lub silnymi opioidami w zależności od potrzeby	Nie wiem	Nie wiem	Należy włączyć leczenie morfiną doustnie o krótkim czasie działania w dawce ½ tbl po 20 mg co 4 godziny + doraźna dawka przeciwbólowa i miareczkować do osiągnięcia kontroli	Tramadol	Dołączysz do leczenia pregabalinę zaczynając od dawki 75 mg dwa razy dziennie	Miareczkowanie morfiny w warunkach POZ/leczenia domowego	W chwili rozpoznania, że ból ma charakter neuropatyczny
Od 1 roku do 5 lat	specjalista chorób wewnętrznych	20-40 godzin w tygodniu	NIE	NIE	Charakter bólu	Inicjuję leczenie bólu słabymi lub silnymi opioidami w zależności od potrzeby	80 mg	80 mg	Należy włączyć leczenie morfiną doustnie o krótkim czasie działania w dawce ½ tbl po 20 mg co 4 godziny + doraźna dawka przeciwbólowa i miareczkować do osiągnięcia kontroli	Tramadol	Dołączysz do leczenia pregabalinę zaczynając od dawki 75 mg dwa razy dziennie	Zamiana jednego leku przeciwbólowego na inny (rotacja)	W chwili rozpoznania, że ból ma charakter neuropatyczny
Od 1 roku do 5 lat	w trakcie specjalizacji z medycyny rodzinnej	10-20 godzin w tygodniu	NIE	NIE	Natężenie bólu zmierzone skalą oceny bólu	Inicjuję leczenie bólu słabymi lub silnymi opioidami w zależności od potrzeby	Nie wiem	Nie wiem	Należy w pierwszej kolejności dołączyć koanalgetyk, np. pregabalinę	Tramadol	Dołączysz do leczenia gabapentynę starając się osiągnąć dawkę 3 x 300 mg	Miareczkowanie morfiny w warunkach POZ/leczenia domowego	W chwili rozpoznania, że ból ma charakter neuropatyczny
Od 1 roku do 5 lat	specjalista medycyny rodzinnej	Ponad 40 godzin w tygodniu	TAK	TAK	Charakter bólu	Stosuję preparaty tramadolu i buprenorfinę (w plastrach)	Nie wiem	Nie wiem	Należy zwiększyć dawkę całkowitą tramadolu o 1/2 , do łącznie 600 mg w dwóch dawkach podzielonych.	Buprenorfina w plastrze (np. Transtec)	Dołączysz do leczenia pregabalinę zaczynając od dawki 75 mg dwa razy dziennie	Miareczkowanie morfiny w warunkach POZ/leczenia domowego	W chwili rozpoznania, że ból ma charakter neuropatyczny
Od 1 roku do 5 lat	specjalista medycyny rodzinnej	20-40 godzin w tygodniu	NIE	TAK	Charakter bólu	Inicjuję leczenie bólu słabymi lub silnymi opioidami w zależności od potrzeby	40 mg	80 mg	Należy zwiększyć dawkę całkowitą tramadolu o 1/2 , do łącznie 600 mg w dwóch dawkach podzielonych.	Tramadol	Dołączysz do leczenia pregabalinę zaczynając od dawki 75 mg dwa razy dziennie	Dobieranie leków z grupy NLPZ w zależności od rodzaju bólu	W chwili rozpoznania, że ból ma charakter neuropatyczny
Od 1 roku do 5 lat	w trakcie specjalizacji z medycyny rodzinnej	Ponad 40 godzin w tygodniu	TAK	NIE	Natężenie bólu zmierzone skalą oceny bólu	Wypisuję leki opioidowe, ale tylko jako kontynuację terapii	Nie wiem	Nie wiem	Należy włączyć leczenie buprenorfiną w plastrze, rozpoczynając od dawki 35 ug/h i stopniowo w razie potrzeby zwiększać dawkę co około 6 dni, aż do osiągnięcia kontroli bólu	Tramadol	Dołączysz do leczenia pregabalinę zaczynając od dawki 75 mg dwa razy dziennie	Miareczkowanie morfiny w warunkach POZ/leczenia domowego	Gdy leki z 3 stopnia drabiny analgetycznej są mało skuteczne
Od 1 roku do 5 lat	w trakcie specjalizacji z medycyny rodzinnej	Ponad 40 godzin w tygodniu	TAK	NIE	Charakter bólu	Inicjuję leczenie bólu słabymi lub silnymi opioidami w zależności od potrzeby	40 mg	Nie wiem	Należy w pierwszej kolejności dołączyć koanalgetyk, np. pregabalinę	Tramadol	Dołączysz do leczenia pregabalinę zaczynając od dawki 75 mg dwa razy dziennie	Zamiana jednego leku przeciwbólowego na inny (rotacja)	Przy pierwszych sygnałach ze strony Pacjenta dotyczących bólu
Od 1 roku do 5 lat	w trakcie specjalizacji z chorób wewnętrznych	20-40 godzin w tygodniu	NIE	NIE	Natężenie bólu zmierzone skalą oceny bólu	Stosuję preparaty tramadolu i buprenorfinę (w plastrach)	80 mg	80 mg	Żadne z powyższych	Tramadol	Żadne z powyższych	Zamiana jednego leku przeciwbólowego na inny (rotacja)	Nigdy nie dołączam koanalgetyków w swojej praktyce
Od 1 roku do 5 lat	w trakcie specjalizacji z medycyny rodzinnej	20-40 godzin w tygodniu	NIE	NIE	Charakter bólu	Inicjuję leczenie bólu słabymi lub silnymi opioidami w zależności od potrzeby	40 mg	20 mg	Należy włączyć leczenie buprenorfiną w plastrze, rozpoczynając od dawki 35 ug/h i stopniowo w razie potrzeby zwiększać dawkę co około 6 dni, aż do osiągnięcia kontroli bólu	Tramadol	Dołączysz do leczenia pregabalinę zaczynając od dawki 75 mg dwa razy dziennie	Dołączanie koanalgetyków do leczenia bólu	W chwili rozpoznania, że ból ma charakter neuropatyczny
Od 1 roku do 5 lat	w trakcie specjalizacji z medycyny rodzinnej	20-40 godzin w tygodniu	NIE	NIE	Natężenie bólu zmierzone skalą oceny bólu	Stosuję preparaty tramadolu i buprenorfinę (w plastrach)	Nie wiem	20 mg	Należy włączyć leczenie buprenorfiną w plastrze, rozpoczynając od dawki 35 ug/h i stopniowo w razie potrzeby zwiększać dawkę co około 6 dni, aż do osiągnięcia kontroli bólu	Tramadol	Dołączysz do leczenia pregabalinę zaczynając od dawki 75 mg dwa razy dziennie	Dołączanie koanalgetyków do leczenia bólu	W chwili rozpoznania, że ból ma charakter neuropatyczny
Od 1 roku do 5 lat	w trakcie specjalizacji z medycyny rodzinnej	20-40 godzin w tygodniu	NIE	NIE	Natężenie bólu zmierzone skalą oceny bólu	Inicjuję leczenie bólu słabymi lub silnymi opioidami w zależności od potrzeby	Nie wiem	Nie wiem	Należy zwiększyć dawkę całkowitą tramadolu o 1/2 , do łącznie 600 mg w dwóch dawkach podzielonych.	Tramadol	Dołączysz do leczenia pregabalinę zaczynając od dawki 75 mg dwa razy dziennie	Miareczkowanie morfiny w warunkach POZ/leczenia domowego	W chwili rozpoznania, że ból ma charakter neuropatyczny
Od 1 roku do 5 lat	specjalista chorób wewnętrznych	20-40 godzin w tygodniu	NIE	NIE	Dynamika zmian bólu, szybkość narastania	Inicjuję leczenie bólu słabymi lub silnymi opioidami w zależności od potrzeby	Nie wiem	Nie wiem	Należy włączyć leczenie morfiną doustnie o krótkim czasie działania w dawce ½ tbl po 20 mg co 4 godziny + doraźna dawka przeciwbólowa i miareczkować do osiągnięcia kontroli	Buprenorfina w plastrze (np. Transtec)	Dołączysz do leczenia gabapentynę starając się osiągnąć dawkę 3 x 300 mg	Miareczkowanie morfiny w warunkach POZ/leczenia domowego	W chwili rozpoznania, że ból ma charakter neuropatyczny
Od 1 roku do 5 lat	w trakcie specjalizacji z medycyny rodzinnej	20-40 godzin w tygodniu	NIE	NIE	Moje doświadczenie w stosowaniu konkretnego leku	Stosuję preparaty tramadolu i buprenorfinę (w plastrach)	Nie wiem	Nie wiem	Należy włączyć leczenie buprenorfiną w plastrze, rozpoczynając od dawki 35 ug/h i stopniowo w razie potrzeby zwiększać dawkę co około 6 dni, aż do osiągnięcia kontroli bólu	Buprenorfina w plastrze (np. Transtec)	Dołączysz do leczenia pregabalinę zaczynając od dawki 75 mg dwa razy dziennie	Brak mi doświadczenia w kwestii interakcji lekowych	W chwili rozpoznania, że ból ma charakter neuropatyczny
Od 1 roku do 5 lat	W trakcie specjalizacji z Anestezjologi i Intensywnej terapii	20-40 godzin w tygodniu	NIE	NIE	Dynamika zmian bólu, szybkość narastania	Inicjuję leczenie bólu słabymi lub silnymi opioidami w zależności od potrzeby	20 mg	20 mg	Należy w pierwszej kolejności dołączyć koanalgetyk, np. pregabalinę	Buprenorfina w plastrze (np. Transtec)	Dołączysz do leczenia gabapentynę starając się osiągnąć dawkę 3 x 300 mg	Opanowanie bólu przebijającego	W chwili rozpoznania, że ból ma charakter neuropatyczny
Od 1 roku do 5 lat	brak	Ponad 40 godzin w tygodniu	TAK	NIE	Natężenie bólu zmierzone skalą oceny bólu	Inicjuję leczenie bólu słabymi lub silnymi opioidami w zależności od potrzeby	20 mg	20 mg	Należy zamienić paracetamol na ketoprofen i podawać go 2x na dobę w dawce 100 mg	Tramadol	Dołączysz do leczenia pregabalinę zaczynając od dawki 75 mg dwa razy dziennie	Dołączanie koanalgetyków do leczenia bólu	W chwili rozpoznania, że ból ma charakter neuropatyczny
Od 1 roku do 5 lat	specjalista chorób wewnętrznych	20-40 godzin w tygodniu	NIE	NIE	Natężenie bólu zmierzone skalą oceny bólu	Inicjuję leczenie bólu słabymi lub silnymi opioidami w zależności od potrzeby	80 mg	80 mg	Należy włączyć leczenie buprenorfiną w plastrze, rozpoczynając od dawki 35 ug/h i stopniowo w razie potrzeby zwiększać dawkę co około 6 dni, aż do osiągnięcia kontroli bólu	Buprenorfina w plastrze (np. Transtec)	Dołączysz do leczenia gabapentynę starając się osiągnąć dawkę 3 x 300 mg	Zamiana jednego leku przeciwbólowego na inny (rotacja)	W chwili rozpoznania, że ból ma charakter neuropatyczny
Od 1 roku do 5 lat	w trakcie specjalizacji z medycyny rodzinnej	10-20 godzin w tygodniu	NIE	NIE	Natężenie bólu zmierzone skalą oceny bólu	Stosuję preparaty tramadolu i buprenorfinę (w plastrach)	80 mg	40 mg	Należy w pierwszej kolejności dołączyć koanalgetyk, np. pregabalinę	Tramadol	Dołączysz do leczenia pregabalinę zaczynając od dawki 75 mg dwa razy dziennie	Miareczkowanie morfiny w warunkach POZ/leczenia domowego	W chwili rozpoznania, że ból ma charakter neuropatyczny
Od 1 roku do 5 lat	w trakcie specjalizacji z medycyny rodzinnej	Ponad 40 godzin w tygodniu	TAK	NIE	Moje doświadczenie w stosowaniu konkretnego leku	Stosuję preparaty tramadolu i buprenorfinę (w plastrach)	80 mg	40 mg	Należy zwiększyć dawkę całkowitą tramadolu o 1/2 , do łącznie 600 mg w dwóch dawkach podzielonych.	Tramadol	Dołączysz do leczenia pregabalinę zaczynając od dawki 75 mg dwa razy dziennie	Miareczkowanie morfiny w warunkach POZ/leczenia domowego	Gdy leki z 3 stopnia drabiny analgetycznej są mało skuteczne
Od 1 roku do 5 lat	specjalista chorób wewnętrznych	20-40 godzin w tygodniu	NIE	NIE	Charakter bólu	Inicjuję leczenie bólu słabymi lub silnymi opioidami w zależności od potrzeby	40 mg	20 mg	Należy włączyć leczenie buprenorfiną w plastrze, rozpoczynając od dawki 35 ug/h i stopniowo w razie potrzeby zwiększać dawkę co około 6 dni, aż do osiągnięcia kontroli bólu	Tramadol	Dołączysz do leczenia pregabalinę zaczynając od dawki 75 mg dwa razy dziennie	Miareczkowanie morfiny w warunkach POZ/leczenia domowego	W chwili rozpoznania, że ból ma charakter neuropatyczny
Od 1 roku do 5 lat	specjalista medycyny rodzinnej	Ponad 40 godzin w tygodniu	TAK	TAK	Charakter bólu	Inicjuję leczenie bólu słabymi lub silnymi opioidami w zależności od potrzeby	80 mg	80 mg	Należy włączyć leczenie buprenorfiną w plastrze, rozpoczynając od dawki 35 ug/h i stopniowo w razie potrzeby zwiększać dawkę co około 6 dni, aż do osiągnięcia kontroli bólu	Oksykodon	Dołączysz do leczenia pregabalinę zaczynając od dawki 75 mg dwa razy dziennie	Zamiana jednego leku przeciwbólowego na inny (rotacja)	W chwili rozpoznania, że ból ma charakter neuropatyczny
Od 1 roku do 5 lat	w trakcie specjalizacji z medycyny rodzinnej	20-40 godzin w tygodniu	NIE	NIE	Charakter bólu	Wypisuję leki opioidowe, ale tylko jako kontynuację terapii	40 mg	60 mg	Należy włączyć leczenie morfiną doustnie o krótkim czasie działania w dawce ½ tbl po 20 mg co 4 godziny + doraźna dawka przeciwbólowa i miareczkować do osiągnięcia kontroli	Buprenorfina w plastrze (np. Transtec)	Skierujesz Pacjentkę do poradni leczenia bólu w trybie pilnym	Miareczkowanie morfiny w warunkach POZ/leczenia domowego	Gdy leki z 3 stopnia drabiny analgetycznej są mało skuteczne
Od 1 roku do 5 lat	w trakcie specjalizacji z medycyny rodzinnej	Mniej niż 10 godzin w tygodniu	NIE	NIE	Charakter bólu	Inicjuję leczenie bólu słabymi lub silnymi opioidami w zależności od potrzeby	20 mg	40 mg	Należy włączyć leczenie morfiną doustnie o krótkim czasie działania w dawce ½ tbl po 20 mg co 4 godziny + doraźna dawka przeciwbólowa i miareczkować do osiągnięcia kontroli	Morfina podawana doustnie o krótkim czasie działania	Dołączysz do leczenia pregabalinę zaczynając od dawki 75 mg dwa razy dziennie	Zamiana jednego leku przeciwbólowego na inny (rotacja)	W chwili rozpoznania, że ból ma charakter neuropatyczny
Od 1 roku do 5 lat	w trakcie specjalizacji z medycyny rodzinnej	20-40 godzin w tygodniu	NIE	NIE	Charakter bólu	Stosuję tylko tramadol	Nie wiem	Nie wiem	Należy w pierwszej kolejności dołączyć koanalgetyk, np. pregabalinę	Tramadol	Dołączysz do leczenia pregabalinę zaczynając od dawki 75 mg dwa razy dziennie	Miareczkowanie morfiny w warunkach POZ/leczenia domowego	W chwili rozpoznania, że ból ma charakter neuropatyczny
Od 1 roku do 5 lat	w trakcie specjalizacji z medycyny rodzinnej	20-40 godzin w tygodniu	NIE	NIE	Natężenie bólu zmierzone skalą oceny bólu	Inicjuję leczenie bólu słabymi lub silnymi opioidami w zależności od potrzeby	Nie wiem	Nie wiem	Należy włączyć leczenie morfiną doustnie o krótkim czasie działania w dawce ½ tbl po 20 mg co 4 godziny + doraźna dawka przeciwbólowa i miareczkować do osiągnięcia kontroli	Tramadol	Dołączysz do leczenia pregabalinę zaczynając od dawki 75 mg dwa razy dziennie	Miareczkowanie morfiny w warunkach POZ/leczenia domowego	W chwili rozpoznania, że ból ma charakter neuropatyczny
Od 1 roku do 5 lat	w trakcie specjalizacji z medycyny rodzinnej	20-40 godzin w tygodniu	NIE	NIE	Natężenie bólu zmierzone skalą oceny bólu	Inicjuję leczenie bólu słabymi lub silnymi opioidami w zależności od potrzeby	40 mg	40 mg	Należy włączyć leczenie morfiną doustnie o krótkim czasie działania w dawce ½ tbl po 20 mg co 4 godziny + doraźna dawka przeciwbólowa i miareczkować do osiągnięcia kontroli	Tramadol	Dołączysz do leczenia pregabalinę zaczynając od dawki 75 mg dwa razy dziennie	Dobieranie leków z grupy NLPZ w zależności od rodzaju bólu	W chwili rozpoznania, że ból ma charakter neuropatyczny
Od 1 roku do 5 lat	specjalista medycyny rodzinnej	Ponad 40 godzin w tygodniu	TAK	TAK	Natężenie bólu zmierzone skalą oceny bólu	Inicjuję leczenie bólu słabymi lub silnymi opioidami w zależności od potrzeby	20 mg	60 mg	Należy w pierwszej kolejności dołączyć koanalgetyk, np. pregabalinę	Tramadol	Dołączysz do leczenia pregabalinę zaczynając od dawki 75 mg dwa razy dziennie	Miareczkowanie morfiny w warunkach POZ/leczenia domowego	W chwili rozpoznania, że ból ma charakter neuropatyczny
Od 1 roku do 5 lat	w trakcie specjalizacji z medycyny rodzinnej	Ponad 40 godzin w tygodniu	TAK	NIE	Dynamika zmian bólu, szybkość narastania	Inicjuję leczenie bólu słabymi lub silnymi opioidami w zależności od potrzeby	Nie wiem	Nie wiem	Należy w pierwszej kolejności dołączyć koanalgetyk, np. pregabalinę	Buprenorfina w plastrze (np. Transtec)	Dołączysz do leczenia pregabalinę zaczynając od dawki 75 mg dwa razy dziennie	Miareczkowanie morfiny w warunkach POZ/leczenia domowego	W chwili rozpoznania, że ból ma charakter neuropatyczny
Od 1 roku do 5 lat	brak	Ponad 40 godzin w tygodniu	TAK	NIE	Natężenie bólu zmierzone skalą oceny bólu	Inicjuję leczenie bólu słabymi lub silnymi opioidami w zależności od potrzeby	20 mg	40 mg	Należy w pierwszej kolejności dołączyć koanalgetyk, np. pregabalinę	Tramadol	Dołączysz do leczenia pregabalinę zaczynając od dawki 75 mg dwa razy dziennie	Miareczkowanie morfiny w warunkach POZ/leczenia domowego	W chwili rozpoznania, że ból ma charakter neuropatyczny
Od 1 roku do 5 lat	w trakcie specjalizacji z medycyny rodzinnej	20-40 godzin w tygodniu	NIE	NIE	Charakter bólu	Stosuję preparaty tramadolu i buprenorfinę (w plastrach)	Nie wiem	Nie wiem	Należy włączyć leczenie morfiną doustnie o krótkim czasie działania w dawce ½ tbl po 20 mg co 4 godziny + doraźna dawka przeciwbólowa i miareczkować do osiągnięcia kontroli	Tramadol	Dołączysz do leczenia gabapentynę starając się osiągnąć dawkę 3 x 300 mg	Zamiana jednego leku przeciwbólowego na inny (rotacja)	W chwili rozpoznania, że ból ma charakter neuropatyczny
Od 1 roku do 5 lat	w trakcie specjalizacji z medycyny rodzinnej	20-40 godzin w tygodniu	NIE	NIE	Charakter bólu	Inicjuję leczenie bólu słabymi lub silnymi opioidami w zależności od potrzeby	Nie wiem	Nie wiem	Należy w pierwszej kolejności dołączyć koanalgetyk, np. pregabalinę	Buprenorfina w plastrze (np. Transtec)	Dołączysz do leczenia gabapentynę starając się osiągnąć dawkę 3 x 300 mg	Opanowanie bólu przebijającego	Gdy leki z 3 stopnia drabiny analgetycznej są mało skuteczne
Od 1 roku do 5 lat	w trakcie specjalizacji z medycyny rodzinnej	Ponad 40 godzin w tygodniu	TAK	NIE	Charakter bólu	Stosuję preparaty tramadolu i buprenorfinę (w plastrach)	Nie wiem	Nie wiem	Należy włączyć leczenie buprenorfiną w plastrze, rozpoczynając od dawki 35 ug/h i stopniowo w razie potrzeby zwiększać dawkę co około 6 dni, aż do osiągnięcia kontroli bólu	Tramadol	Dołączysz do leczenia gabapentynę starając się osiągnąć dawkę 3 x 300 mg	Dobieranie leków z grupy NLPZ w zależności od rodzaju bólu	W chwili rozpoznania, że ból ma charakter neuropatyczny
Od 1 roku do 5 lat	w trakcie specjalizacji z medycyny rodzinnej	Ponad 40 godzin w tygodniu	TAK	NIE	Charakter bólu	Inicjuję leczenie bólu słabymi lub silnymi opioidami w zależności od potrzeby	Nie wiem	Nie wiem	Należy włączyć leczenie buprenorfiną w plastrze, rozpoczynając od dawki 35 ug/h i stopniowo w razie potrzeby zwiększać dawkę co około 6 dni, aż do osiągnięcia kontroli bólu	Tramadol	Dołączysz do leczenia gabapentynę starając się osiągnąć dawkę 3 x 300 mg	Dobieranie leków z grupy NLPZ w zależności od rodzaju bólu	W chwili rozpoznania, że ból ma charakter neuropatyczny
Od 1 roku do 5 lat	specjalista medycyny rodzinnej	20-40 godzin w tygodniu	NIE	TAK	Charakter bólu	Stosuję tylko tramadol	Nie wiem	Nie wiem	Należy w pierwszej kolejności dołączyć koanalgetyk, np. pregabalinę	Tramadol	Dołączysz do leczenia gabapentynę starając się osiągnąć dawkę 3 x 300 mg	Miareczkowanie morfiny w warunkach POZ/leczenia domowego	W chwili rozpoznania, że ból ma charakter neuropatyczny
Od 1 roku do 5 lat	brak	20-40 godzin w tygodniu	NIE	NIE	Natężenie bólu zmierzone skalą oceny bólu	Stosuję preparaty tramadolu i buprenorfinę (w plastrach)	Nie wiem	Nie wiem	Należy włączyć leczenie morfiną doustnie o krótkim czasie działania w dawce ½ tbl po 20 mg co 4 godziny + doraźna dawka przeciwbólowa i miareczkować do osiągnięcia kontroli	Nie stosuję opioidów w swojej praktyce lekarskiej	Dołączysz do leczenia pregabalinę zaczynając od dawki 75 mg dwa razy dziennie	Zamiana jednego leku przeciwbólowego na inny (rotacja)	W chwili rozpoznania, że ból ma charakter neuropatyczny
Od 1 roku do 5 lat	w trakcie specjalizacji z medycyny rodzinnej		NIE	NIE	Natężenie bólu zmierzone skalą oceny bólu	Stosuję preparaty tramadolu i buprenorfinę (w plastrach)	Nie wiem	Nie wiem	Należy w pierwszej kolejności dołączyć koanalgetyk, np. pregabalinę	Tramadol	Dołączysz do leczenia pregabalinę zaczynając od dawki 75 mg dwa razy dziennie	Zamiana jednego leku przeciwbólowego na inny (rotacja)	W chwili rozpoznania, że ból ma charakter neuropatyczny
Od 1 roku do 5 lat	brak		NIE	NIE	Natężenie bólu zmierzone skalą oceny bólu	Stosuję preparaty tramadolu i buprenorfinę (w plastrach)	60 mg	Nie wiem	Należy w pierwszej kolejności dołączyć koanalgetyk, np. pregabalinę	Tramadol	Dołączysz do leczenia pregabalinę zaczynając od dawki 75 mg dwa razy dziennie	Dobieranie leków z grupy NLPZ w zależności od rodzaju bólu	W chwili rozpoznania, że ból ma charakter neuropatyczny
Od 1 roku do 5 lat	w trakcie specjalizacji z medycyny rodzinnej		NIE	NIE	Charakter bólu	Stosuję preparaty tramadolu i buprenorfinę (w plastrach)	Nie wiem	Nie wiem	Należy włączyć leczenie morfiną doustnie o krótkim czasie działania w dawce ½ tbl po 20 mg co 4 godziny + doraźna dawka przeciwbólowa i miareczkować do osiągnięcia kontroli	Tramadol	Dołączysz do leczenia pregabalinę zaczynając od dawki 75 mg dwa razy dziennie	Miareczkowanie morfiny w warunkach POZ/leczenia domowego	W chwili rozpoznania, że ból ma charakter neuropatyczny
Od 1 roku do 5 lat	w trakcie specjalizacji z medycyny rodzinnej		NIE	NIE	Natężenie bólu zmierzone skalą oceny bólu	Inicjuję leczenie bólu słabymi lub silnymi opioidami w zależności od potrzeby	40 mg	40 mg	Należy włączyć leczenie buprenorfiną w plastrze, rozpoczynając od dawki 35 ug/h i stopniowo w razie potrzeby zwiększać dawkę co około 6 dni, aż do osiągnięcia kontroli bólu	Buprenorfina w plastrze (np. Transtec)	Dołączysz do leczenia pregabalinę zaczynając od dawki 75 mg dwa razy dziennie	Opanowanie bólu przebijającego	W chwili rozpoznania, że ból ma charakter neuropatyczny
Od 1 roku do 5 lat	w trakcie specjalizacji z medycyny rodzinnej		NIE	NIE	Charakter bólu	Inicjuję leczenie bólu słabymi lub silnymi opioidami w zależności od potrzeby	40 mg	80 mg	Należy w pierwszej kolejności dołączyć koanalgetyk, np. pregabalinę	Buprenorfina w plastrze (np. Transtec)	Dołączysz do leczenia pregabalinę zaczynając od dawki 75 mg dwa razy dziennie	Miareczkowanie morfiny w warunkach POZ/leczenia domowego	W chwili rozpoznania, że ból ma charakter neuropatyczny
Od 1 roku do 5 lat	w trakcie specjalizacji z medycyny rodzinnej		NIE	NIE	Natężenie bólu zmierzone skalą oceny bólu	Wypisuję leki opioidowe, ale tylko jako kontynuację terapii	60 mg	60 mg	Należy włączyć leczenie buprenorfiną w plastrze, rozpoczynając od dawki 35 ug/h i stopniowo w razie potrzeby zwiększać dawkę co około 6 dni, aż do osiągnięcia kontroli bólu	Tramadol	Dołączysz do leczenia pregabalinę zaczynając od dawki 75 mg dwa razy dziennie	Dobieranie leków z grupy NLPZ w zależności od rodzaju bólu	W chwili rozpoznania, że ból ma charakter neuropatyczny
Od 1 roku do 5 lat	brak		NIE	NIE	Charakter bólu	Inicjuję leczenie bólu słabymi lub silnymi opioidami w zależności od potrzeby	40 mg	Nie wiem	Należy włączyć leczenie morfiną doustnie o krótkim czasie działania w dawce ½ tbl po 20 mg co 4 godziny + doraźna dawka przeciwbólowa i miareczkować do osiągnięcia kontroli	Morfina podawana doustnie o krótkim czasie działania	Dołączysz do leczenia pregabalinę zaczynając od dawki 75 mg dwa razy dziennie	Opanowanie bólu przebijającego	W chwili rozpoznania, że ból ma charakter neuropatyczny
Od 1 roku do 5 lat	w trakcie specjalizacji z medycyny rodzinnej		NIE	NIE	Natężenie bólu zmierzone skalą oceny bólu	Inicjuję leczenie bólu słabymi lub silnymi opioidami w zależności od potrzeby	Nie wiem	Nie wiem	Należy włączyć leczenie morfiną doustnie o krótkim czasie działania w dawce ½ tbl po 20 mg co 4 godziny + doraźna dawka przeciwbólowa i miareczkować do osiągnięcia kontroli	Tramadol	Dołączysz do leczenia gabapentynę starając się osiągnąć dawkę 3 x 300 mg	Miareczkowanie morfiny w warunkach POZ/leczenia domowego	W chwili rozpoznania, że ból ma charakter neuropatyczny
Od 1 roku do 5 lat	brak		NIE	NIE	Charakter bólu	Inicjuję leczenie bólu słabymi lub silnymi opioidami w zależności od potrzeby	40 mg	60 mg	Należy włączyć leczenie morfiną doustnie o krótkim czasie działania w dawce ½ tbl po 20 mg co 4 godziny + doraźna dawka przeciwbólowa i miareczkować do osiągnięcia kontroli	Tramadol	Dołączysz do leczenia pregabalinę zaczynając od dawki 75 mg dwa razy dziennie	Miareczkowanie morfiny w warunkach POZ/leczenia domowego	W chwili rozpoznania, że ból ma charakter neuropatyczny
Od 1 roku do 5 lat	specjalista chorób wewnętrznych, w trakcie specjalizacji z hematologii		NIE	NIE	Natężenie bólu zmierzone skalą oceny bólu	Inicjuję leczenie bólu słabymi lub silnymi opioidami w zależności od potrzeby	80 mg	80 mg	Należy w pierwszej kolejności dołączyć koanalgetyk, np. pregabalinę	Tramadol	Dołączysz do leczenia gabapentynę starając się osiągnąć dawkę 3 x 300 mg	Dołączanie koanalgetyków do leczenia bólu	W chwili rozpoznania, że ból ma charakter neuropatyczny
Od 1 roku do 5 lat	w trakcie specjalizacji z medycyny rodzinnej		NIE	NIE	Charakter bólu	Inicjuję leczenie bólu słabymi lub silnymi opioidami w zależności od potrzeby	80 mg	80 mg	Należy włączyć leczenie morfiną doustnie o krótkim czasie działania w dawce ½ tbl po 20 mg co 4 godziny + doraźna dawka przeciwbólowa i miareczkować do osiągnięcia kontroli	Buprenorfina w plastrze (np. Transtec)	Dołączysz do leczenia pregabalinę zaczynając od dawki 75 mg dwa razy dziennie	Zamiana jednego leku przeciwbólowego na inny (rotacja)	W chwili rozpoznania, że ból ma charakter neuropatyczny
Od 1 roku do 5 lat	brak		NIE	NIE	Natężenie bólu zmierzone skalą oceny bólu	Inicjuję leczenie bólu słabymi lub silnymi opioidami w zależności od potrzeby	80 mg	Nie wiem	Należy włączyć leczenie morfiną doustnie o krótkim czasie działania w dawce ½ tbl po 20 mg co 4 godziny + doraźna dawka przeciwbólowa i miareczkować do osiągnięcia kontroli	Tramadol	Dołączysz do leczenia pregabalinę zaczynając od dawki 75 mg dwa razy dziennie	Miareczkowanie morfiny w warunkach POZ/leczenia domowego	W chwili rozpoznania, że ból ma charakter neuropatyczny
Od 1 roku do 5 lat	specjalista medycyny rodzinnej		NIE	TAK	Dynamika zmian bólu, szybkość narastania	Inicjuję leczenie bólu słabymi lub silnymi opioidami w zależności od potrzeby	20 mg	40 mg	Należy w pierwszej kolejności dołączyć koanalgetyk, np. pregabalinę	Tramadol	Dołączysz do leczenia pregabalinę zaczynając od dawki 75 mg dwa razy dziennie	Miareczkowanie morfiny w warunkach POZ/leczenia domowego	Przy pierwszych sygnałach ze strony Pacjenta dotyczących bólu
Od 1 roku do 5 lat	w trakcie specjalizacji z medycyny rodzinnej		NIE	NIE	Charakter bólu	Inicjuję leczenie bólu słabymi lub silnymi opioidami w zależności od potrzeby	Nie wiem	Nie wiem	Należy włączyć leczenie morfiną doustnie o krótkim czasie działania w dawce ½ tbl po 20 mg co 4 godziny + doraźna dawka przeciwbólowa i miareczkować do osiągnięcia kontroli	Tramadol	Dołączysz do leczenia pregabalinę zaczynając od dawki 75 mg dwa razy dziennie	Miareczkowanie morfiny w warunkach POZ/leczenia domowego	W chwili rozpoznania, że ból ma charakter neuropatyczny
Od 1 roku do 5 lat	w trakcie specjalizacji z medycyny rodzinnej		NIE	NIE	Dynamika zmian bólu, szybkość narastania	Stosuję preparaty tramadolu i buprenorfinę (w plastrach)	20 mg	Nie wiem	Należy w pierwszej kolejności dołączyć koanalgetyk, np. pregabalinę	Tramadol	Skierujesz Pacjentkę do poradni leczenia bólu w trybie pilnym	Dołączanie koanalgetyków do leczenia bólu	Gdy leki z 3 stopnia drabiny analgetycznej są mało skuteczne
Od 1 roku do 5 lat	w trakcie specjalizacji z medycyny rodzinnej		NIE	NIE	Natężenie bólu zmierzone skalą oceny bólu	Inicjuję leczenie bólu słabymi lub silnymi opioidami w zależności od potrzeby	40 mg	20 mg	Należy włączyć leczenie buprenorfiną w plastrze, rozpoczynając od dawki 35 ug/h i stopniowo w razie potrzeby zwiększać dawkę co około 6 dni, aż do osiągnięcia kontroli bólu	Tramadol	Dołączysz do leczenia pregabalinę zaczynając od dawki 75 mg dwa razy dziennie	Miareczkowanie morfiny w warunkach POZ/leczenia domowego	Przy pierwszych sygnałach ze strony Pacjenta dotyczących bólu
Od 1 roku do 5 lat	w trakcie specjalizacji z medycyny rodzinnej		NIE	NIE	Natężenie bólu zmierzone skalą oceny bólu	Wypisuję leki opioidowe, ale tylko jako kontynuację terapii	80 mg	80 mg	Należy włączyć leczenie buprenorfiną w plastrze, rozpoczynając od dawki 35 ug/h i stopniowo w razie potrzeby zwiększać dawkę co około 6 dni, aż do osiągnięcia kontroli bólu	Tramadol	Dołączysz do leczenia pregabalinę zaczynając od dawki 75 mg dwa razy dziennie	Opanowanie bólu przebijającego	W chwili rozpoznania, że ból ma charakter neuropatyczny
Od 1 roku do 5 lat	brak		NIE	NIE	Natężenie bólu zmierzone skalą oceny bólu	Stosuję preparaty tramadolu i buprenorfinę (w plastrach)	80 mg	80 mg	Należy włączyć leczenie buprenorfiną w plastrze, rozpoczynając od dawki 35 ug/h i stopniowo w razie potrzeby zwiększać dawkę co około 6 dni, aż do osiągnięcia kontroli bólu	Tramadol	Dołączysz do leczenia gabapentynę starając się osiągnąć dawkę 3 x 300 mg	Miareczkowanie morfiny w warunkach POZ/leczenia domowego	W chwili rozpoznania, że ból ma charakter neuropatyczny
Od 1 roku do 5 lat	w trakcie specjalizacji z medycyny rodzinnej		NIE	NIE	Natężenie bólu zmierzone skalą oceny bólu	Inicjuję leczenie bólu słabymi lub silnymi opioidami w zależności od potrzeby	20 mg	60 mg	Żadne z powyższych	Tramadol	Dołączysz do leczenia pregabalinę zaczynając od dawki 75 mg dwa razy dziennie	Dobieranie leków z grupy NLPZ w zależności od rodzaju bólu	W chwili rozpoznania, że ból ma charakter neuropatyczny
Od 1 roku do 5 lat	brak		NIE	NIE	Natężenie bólu zmierzone skalą oceny bólu	Stosuję preparaty tramadolu i buprenorfinę (w plastrach)	Nie wiem	Nie wiem	Należy włączyć leczenie buprenorfiną w plastrze, rozpoczynając od dawki 35 ug/h i stopniowo w razie potrzeby zwiększać dawkę co około 6 dni, aż do osiągnięcia kontroli bólu	Tramadol	Dołączysz do leczenia pregabalinę zaczynając od dawki 75 mg dwa razy dziennie	Dobieranie leków z grupy NLPZ w zależności od rodzaju bólu	Gdy leki z 3 stopnia drabiny analgetycznej są mało skuteczne
Od 1 roku do 5 lat	w trakcie specjalizacji z medycyny rodzinnej		NIE	NIE	Natężenie bólu zmierzone skalą oceny bólu	Stosuję preparaty tramadolu i buprenorfinę (w plastrach)	Nie wiem	Nie wiem	Należy włączyć leczenie buprenorfiną w plastrze, rozpoczynając od dawki 35 ug/h i stopniowo w razie potrzeby zwiększać dawkę co około 6 dni, aż do osiągnięcia kontroli bólu	Tramadol	Dołączysz do leczenia pregabalinę zaczynając od dawki 75 mg dwa razy dziennie	Miareczkowanie morfiny w warunkach POZ/leczenia domowego	Gdy leki z 3 stopnia drabiny analgetycznej są mało skuteczne
Od 1 roku do 5 lat	specjalista chorób wewnętrznych		NIE	NIE	Charakter bólu	Inicjuję leczenie bólu słabymi lub silnymi opioidami w zależności od potrzeby	60 mg	80 mg	Żadne z powyższych	Tramadol	Dołączysz do leczenia pregabalinę zaczynając od dawki 75 mg dwa razy dziennie	Żadne z powyższych	W chwili rozpoznania, że ból ma charakter neuropatyczny
Od 1 roku do 5 lat	brak		NIE	NIE	Natężenie bólu zmierzone skalą oceny bólu	Inicjuję leczenie bólu słabymi lub silnymi opioidami w zależności od potrzeby	Nie wiem	Nie wiem	Należy włączyć leczenie morfiną doustnie o krótkim czasie działania w dawce ½ tbl po 20 mg co 4 godziny + doraźna dawka przeciwbólowa i miareczkować do osiągnięcia kontroli	Tramadol	Dołączysz do leczenia pregabalinę zaczynając od dawki 75 mg dwa razy dziennie	Miareczkowanie morfiny w warunkach POZ/leczenia domowego	W chwili rozpoznania, że ból ma charakter neuropatyczny
Od 1 roku do 5 lat	w trakcie specjalizacji z medycyny rodzinnej		NIE	NIE	Umiejscowienie bólu	Stosuję preparaty tramadolu i buprenorfinę (w plastrach)	Nie wiem	Nie wiem	Należy włączyć leczenie buprenorfiną w plastrze, rozpoczynając od dawki 35 ug/h i stopniowo w razie potrzeby zwiększać dawkę co około 6 dni, aż do osiągnięcia kontroli bólu	Tramadol	Dołączysz do leczenia pregabalinę zaczynając od dawki 75 mg dwa razy dziennie	Miareczkowanie morfiny w warunkach POZ/leczenia domowego	Nigdy nie dołączam koanalgetyków w swojej praktyce
Od 1 roku do 5 lat	w trakcie specjalizacji z medycyny rodzinnej		NIE	NIE	Natężenie bólu zmierzone skalą oceny bólu	Inicjuję leczenie bólu słabymi lub silnymi opioidami w zależności od potrzeby	Nie wiem	Nie wiem	Należy włączyć leczenie morfiną doustnie o krótkim czasie działania w dawce ½ tbl po 20 mg co 4 godziny + doraźna dawka przeciwbólowa i miareczkować do osiągnięcia kontroli	Tramadol	Dołączysz do leczenia gabapentynę starając się osiągnąć dawkę 3 x 300 mg	Miareczkowanie morfiny w warunkach POZ/leczenia domowego	W chwili rozpoznania, że ból ma charakter neuropatyczny
Od 1 roku do 5 lat	w trakcie specjalizacji z medycyny rodzinnej		NIE	NIE	Moje doświadczenie w stosowaniu konkretnego leku	Wypisuję leki opioidowe, ale tylko jako kontynuację terapii	80 mg	40 mg	Należy zamienić paracetamol na ketoprofen i podawać go 2x na dobę w dawce 100 mg	Tramadol	Dołączysz do leczenia pregabalinę zaczynając od dawki 75 mg dwa razy dziennie	Dołączanie koanalgetyków do leczenia bólu	W chwili rozpoznania, że ból ma charakter neuropatyczny
Od 1 roku do 5 lat	w trakcie specjalizacji z medycyny rodzinnej		NIE	NIE	Natężenie bólu zmierzone skalą oceny bólu	Inicjuję leczenie bólu słabymi lub silnymi opioidami w zależności od potrzeby	40 mg	60 mg	Należy włączyć leczenie morfiną doustnie o krótkim czasie działania w dawce ½ tbl po 20 mg co 4 godziny + doraźna dawka przeciwbólowa i miareczkować do osiągnięcia kontroli	Tramadol	Dołączysz do leczenia pregabalinę zaczynając od dawki 75 mg dwa razy dziennie	Miareczkowanie morfiny w warunkach POZ/leczenia domowego	W chwili rozpoznania, że ból ma charakter neuropatyczny
Od 1 roku do 5 lat	brak		NIE	NIE	Natężenie bólu zmierzone skalą oceny bólu	Inicjuję leczenie bólu słabymi lub silnymi opioidami w zależności od potrzeby	80 mg	40 mg	Należy w pierwszej kolejności dołączyć koanalgetyk, np. pregabalinę	Tramadol	Dołączysz do leczenia pregabalinę zaczynając od dawki 75 mg dwa razy dziennie	Miareczkowanie morfiny w warunkach POZ/leczenia domowego	W chwili rozpoznania, że ból ma charakter neuropatyczny
Od 1 roku do 5 lat	specjalista chorób wewnętrznych		NIE	NIE	Natężenie bólu zmierzone skalą oceny bólu	Inicjuję leczenie bólu słabymi lub silnymi opioidami w zależności od potrzeby	Nie wiem	Nie wiem	Należy włączyć leczenie buprenorfiną w plastrze, rozpoczynając od dawki 35 ug/h i stopniowo w razie potrzeby zwiększać dawkę co około 6 dni, aż do osiągnięcia kontroli bólu	Tramadol	Dołączysz do leczenia gabapentynę starając się osiągnąć dawkę 3 x 300 mg	Dobieranie leków z grupy NLPZ w zależności od rodzaju bólu	W chwili rozpoznania, że ból ma charakter neuropatyczny
Od 1 roku do 5 lat	w trakcie specjalizacji z medycyny rodzinnej		NIE	NIE	Natężenie bólu zmierzone skalą oceny bólu	Inicjuję leczenie bólu słabymi lub silnymi opioidami w zależności od potrzeby	Nie wiem	20 mg	Należy włączyć leczenie morfiną doustnie o krótkim czasie działania w dawce ½ tbl po 20 mg co 4 godziny + doraźna dawka przeciwbólowa i miareczkować do osiągnięcia kontroli	Tramadol	Dołączysz do leczenia gabapentynę starając się osiągnąć dawkę 3 x 300 mg	Miareczkowanie morfiny w warunkach POZ/leczenia domowego	W chwili rozpoznania, że ból ma charakter neuropatyczny
Od 1 roku do 5 lat	w trakcie specjalizacji z medycyny rodzinnej		NIE	NIE	Natężenie bólu zmierzone skalą oceny bólu	Stosuję preparaty tramadolu i buprenorfinę (w plastrach)	40 mg	Nie wiem	Należy włączyć leczenie buprenorfiną w plastrze, rozpoczynając od dawki 35 ug/h i stopniowo w razie potrzeby zwiększać dawkę co około 6 dni, aż do osiągnięcia kontroli bólu	Tramadol	Dołączysz do leczenia pregabalinę zaczynając od dawki 75 mg dwa razy dziennie	Zamiana jednego leku przeciwbólowego na inny (rotacja)	W chwili rozpoznania, że ból ma charakter neuropatyczny
Od 1 roku do 5 lat	w trakcie specjalizacji z medycyny rodzinnej		NIE	NIE	Natężenie bólu zmierzone skalą oceny bólu	Inicjuję leczenie bólu słabymi lub silnymi opioidami w zależności od potrzeby	60 mg	20 mg	Należy włączyć leczenie morfiną doustnie o krótkim czasie działania w dawce ½ tbl po 20 mg co 4 godziny + doraźna dawka przeciwbólowa i miareczkować do osiągnięcia kontroli	Tramadol	Dołączysz do leczenia gabapentynę starając się osiągnąć dawkę 3 x 300 mg	Żadne z powyższych	W chwili rozpoznania, że ból ma charakter neuropatyczny
Od 1 roku do 5 lat	w trakcie specjalizacji z medycyny rodzinnej		NIE	NIE	Natężenie bólu zmierzone skalą oceny bólu	Inicjuję leczenie bólu słabymi lub silnymi opioidami w zależności od potrzeby	Nie wiem	20 mg	Należy włączyć leczenie morfiną doustnie o krótkim czasie działania w dawce ½ tbl po 20 mg co 4 godziny + doraźna dawka przeciwbólowa i miareczkować do osiągnięcia kontroli	Buprenorfina w plastrze (np. Transtec)	Dołączysz do leczenia pregabalinę zaczynając od dawki 75 mg dwa razy dziennie	Zamiana jednego leku przeciwbólowego na inny (rotacja)	W momencie kwalifikowani chorego onkologicznie do leczenia chirurgicznego nowotworu
Od 1 roku do 5 lat	w trakcie specjalizacji z medycyny rodzinnej		NIE	NIE	Charakter bólu	Inicjuję leczenie bólu słabymi lub silnymi opioidami w zależności od potrzeby	40 mg	60 mg	Należy włączyć leczenie buprenorfiną w plastrze, rozpoczynając od dawki 35 ug/h i stopniowo w razie potrzeby zwiększać dawkę co około 6 dni, aż do osiągnięcia kontroli bólu	Buprenorfina w plastrze (np. Transtec)	Dołączysz do leczenia pregabalinę zaczynając od dawki 75 mg dwa razy dziennie	Miareczkowanie morfiny w warunkach POZ/leczenia domowego	W chwili rozpoznania, że ból ma charakter neuropatyczny
Od 1 roku do 5 lat	specjalista chorób wewnętrznych		NIE	NIE	Natężenie bólu zmierzone skalą oceny bólu	Inicjuję leczenie bólu słabymi lub silnymi opioidami w zależności od potrzeby	20 mg	20 mg	Należy włączyć leczenie buprenorfiną w plastrze, rozpoczynając od dawki 35 ug/h i stopniowo w razie potrzeby zwiększać dawkę co około 6 dni, aż do osiągnięcia kontroli bólu	Buprenorfina w plastrze (np. Transtec)	Dołączysz do leczenia pregabalinę zaczynając od dawki 75 mg dwa razy dziennie	Opanowanie bólu przebijającego	W chwili rozpoznania, że ból ma charakter neuropatyczny
Od 1 roku do 5 lat	specjalista medycyny rodzinnej		NIE	TAK	Charakter bólu	Stosuję preparaty tramadolu i buprenorfinę (w plastrach)	Nie wiem	Nie wiem	Należy w pierwszej kolejności dołączyć koanalgetyk, np. pregabalinę	Buprenorfina w plastrze (np. Transtec)	Dołączysz do leczenia pregabalinę zaczynając od dawki 75 mg dwa razy dziennie	Miareczkowanie morfiny w warunkach POZ/leczenia domowego	W chwili rozpoznania, że ból ma charakter neuropatyczny
Od 1 roku do 5 lat	brak		NIE	NIE	Charakter bólu	Inicjuję leczenie bólu słabymi lub silnymi opioidami w zależności od potrzeby	40 mg	80 mg	Należy włączyć leczenie morfiną doustnie o krótkim czasie działania w dawce ½ tbl po 20 mg co 4 godziny + doraźna dawka przeciwbólowa i miareczkować do osiągnięcia kontroli	Tramadol	Dołączysz do leczenia pregabalinę zaczynając od dawki 75 mg dwa razy dziennie	Miareczkowanie morfiny w warunkach POZ/leczenia domowego	W chwili rozpoznania, że ból ma charakter neuropatyczny
Od 1 roku do 5 lat	specjalista medycyny rodzinnej		NIE	TAK	Natężenie bólu zmierzone skalą oceny bólu	Stosuję preparaty tramadolu i buprenorfinę (w plastrach)	Nie wiem	Nie wiem	Należy włączyć leczenie buprenorfiną w plastrze, rozpoczynając od dawki 35 ug/h i stopniowo w razie potrzeby zwiększać dawkę co około 6 dni, aż do osiągnięcia kontroli bólu	Tramadol	Dołączysz do leczenia gabapentynę starając się osiągnąć dawkę 3 x 300 mg	Miareczkowanie morfiny w warunkach POZ/leczenia domowego	Gdy leki z 3 stopnia drabiny analgetycznej są mało skuteczne
Od 1 roku do 5 lat	brak		NIE	NIE	Dynamika zmian bólu, szybkość narastania	Stosuję preparaty tramadolu i buprenorfinę (w plastrach)	20 mg	40 mg	Należy w pierwszej kolejności dołączyć koanalgetyk, np. pregabalinę	Tramadol	Dołączysz do leczenia gabapentynę starając się osiągnąć dawkę 3 x 300 mg	Miareczkowanie morfiny w warunkach POZ/leczenia domowego	Gdy leki z 3 stopnia drabiny analgetycznej są mało skuteczne
Od 1 roku do 5 lat	specjalista medycyny rodzinnej		NIE	TAK	Natężenie bólu zmierzone skalą oceny bólu	Wypisuję leki opioidowe, ale tylko jako kontynuację terapii	60 mg	40 mg	Należy zamienić paracetamol na ketoprofen i podawać go 2x na dobę w dawce 100 mg	Tramadol	Dołączysz do leczenia pregabalinę zaczynając od dawki 75 mg dwa razy dziennie	Opanowanie bólu przebijającego	Gdy leki z 3 stopnia drabiny analgetycznej są mało skuteczne
Od 1 roku do 5 lat	w trakcie specjalizacji z medycyny rodzinnej		NIE	NIE	Moje doświadczenie w stosowaniu konkretnego leku	Stosuję preparaty tramadolu i buprenorfinę (w plastrach)	Nie wiem	Nie wiem	Należy w pierwszej kolejności dołączyć koanalgetyk, np. pregabalinę	Buprenorfina w plastrze (np. Transtec)	Dołączysz do leczenia pregabalinę zaczynając od dawki 75 mg dwa razy dziennie	Dobieranie leków z grupy NLPZ w zależności od rodzaju bólu	W chwili rozpoznania, że ból ma charakter neuropatyczny
Od 1 roku do 5 lat	w trakcie specjalizacji z medycyny rodzinnej		NIE	NIE	Natężenie bólu zmierzone skalą oceny bólu	Wypisuję leki opioidowe, ale tylko jako kontynuację terapii	20 mg	Nie wiem	Żadne z powyższych	Tramadol	Dołączysz do leczenia pregabalinę zaczynając od dawki 75 mg dwa razy dziennie	Zamiana jednego leku przeciwbólowego na inny (rotacja)	W chwili rozpoznania, że ból ma charakter neuropatyczny
Od 1 roku do 5 lat	w trakcie specjalizacji z medycyny rodzinnej		NIE	NIE	Natężenie bólu zmierzone skalą oceny bólu	Stosuję preparaty tramadolu i buprenorfinę (w plastrach)	Nie wiem	Nie wiem	Należy zamienić paracetamol na ketoprofen i podawać go 2x na dobę w dawce 100 mg	Tramadol	Dołączysz do leczenia gabapentynę starając się osiągnąć dawkę 3 x 300 mg	Miareczkowanie morfiny w warunkach POZ/leczenia domowego	Gdy leki z 3 stopnia drabiny analgetycznej są mało skuteczne
Od 1 roku do 5 lat	w trakcie specjalizacji z medycyny rodzinnej		NIE	NIE	Natężenie bólu zmierzone skalą oceny bólu	Stosuję preparaty tramadolu i buprenorfinę (w plastrach)	Nie wiem	Nie wiem	Należy w pierwszej kolejności dołączyć koanalgetyk, np. pregabalinę	Tramadol	Dołączysz do leczenia pregabalinę zaczynając od dawki 75 mg dwa razy dziennie	Miareczkowanie morfiny w warunkach POZ/leczenia domowego	gdy tramadol/buprenorfina w połączeniu z NLPZ+paracetamol są nieskuteczne
Od 1 roku do 5 lat	w trakcie specjalizacji z medycyny rodzinnej		NIE	NIE	Moje doświadczenie w stosowaniu konkretnego leku	Inicjuję leczenie bólu słabymi lub silnymi opioidami w zależności od potrzeby	Nie wiem	Nie wiem	Należy zwiększyć dawkę całkowitą tramadolu o 1/2 , do łącznie 600 mg w dwóch dawkach podzielonych.	Tramadol	Dołączysz do leczenia pregabalinę zaczynając od dawki 75 mg dwa razy dziennie	Miareczkowanie morfiny w warunkach POZ/leczenia domowego	W chwili rozpoznania, że ból ma charakter neuropatyczny
Od 1 roku do 5 lat	w trakcie specjalizacji z medycyny rodzinnej		NIE	NIE	Natężenie bólu zmierzone skalą oceny bólu	Stosuję preparaty tramadolu i buprenorfinę (w plastrach)	60 mg	40 mg	Należy zamienić paracetamol na ketoprofen i podawać go 2x na dobę w dawce 100 mg	Tramadol	Dołączysz do leczenia pregabalinę zaczynając od dawki 75 mg dwa razy dziennie	Miareczkowanie morfiny w warunkach POZ/leczenia domowego	Gdy leki z 3 stopnia drabiny analgetycznej są mało skuteczne
Od 1 roku do 5 lat	brak		NIE	NIE	Żadne z powyższych	Inicjuję leczenie bólu słabymi lub silnymi opioidami w zależności od potrzeby	40 mg	40 mg	Żadne z powyższych	Tramadol	Dołączysz do leczenia pregabalinę zaczynając od dawki 75 mg dwa razy dziennie	Zamiana jednego leku przeciwbólowego na inny (rotacja)	Gdy ból przewlekły+brak zadowalającej kontroli na średnich-wyższych dawkach nlpz
Od 1 roku do 5 lat	brak		NIE	NIE	Charakter bólu	Inicjuję leczenie bólu słabymi lub silnymi opioidami w zależności od potrzeby	Nie wiem	Nie wiem	Należy włączyć leczenie morfiną doustnie o krótkim czasie działania w dawce ½ tbl po 20 mg co 4 godziny + doraźna dawka przeciwbólowa i miareczkować do osiągnięcia kontroli	Tramadol	Dołączysz do leczenia pregabalinę zaczynając od dawki 75 mg dwa razy dziennie	Miareczkowanie morfiny w warunkach POZ/leczenia domowego	W chwili rozpoznania, że ból ma charakter neuropatyczny
Od 1 roku do 5 lat	brak		NIE	NIE	Moje doświadczenie w stosowaniu konkretnego leku	Inicjuję leczenie bólu słabymi lub silnymi opioidami w zależności od potrzeby	Nie wiem	Nie wiem	Należy włączyć leczenie morfiną doustnie o krótkim czasie działania w dawce ½ tbl po 20 mg co 4 godziny + doraźna dawka przeciwbólowa i miareczkować do osiągnięcia kontroli	Buprenorfina w plastrze (np. Transtec)	Dołączysz do leczenia gabapentynę starając się osiągnąć dawkę 3 x 300 mg	Zamiana jednego leku przeciwbólowego na inny (rotacja)	W chwili rozpoznania, że ból ma charakter neuropatyczny
Od 1 roku do 5 lat	w trakcie specjalizacji z medycyny rodzinnej		NIE	NIE	Natężenie bólu zmierzone skalą oceny bólu	Stosuję preparaty tramadolu i buprenorfinę (w plastrach)	Nie wiem	Nie wiem	Należy włączyć leczenie buprenorfiną w plastrze, rozpoczynając od dawki 35 ug/h i stopniowo w razie potrzeby zwiększać dawkę co około 6 dni, aż do osiągnięcia kontroli bólu	Buprenorfina w plastrze (np. Transtec)	Dołączysz do leczenia pregabalinę zaczynając od dawki 75 mg dwa razy dziennie	Miareczkowanie morfiny w warunkach POZ/leczenia domowego	W chwili rozpoznania, że ból ma charakter neuropatyczny
Od 1 roku do 5 lat	w trakcie specjalizacji z medycyny rodzinnej		NIE	NIE	Natężenie bólu zmierzone skalą oceny bólu	Stosuję preparaty tramadolu i buprenorfinę (w plastrach)	80 mg	80 mg	Żadne z powyższych	Tramadol	Dołączysz do leczenia pregabalinę zaczynając od dawki 75 mg dwa razy dziennie	Miareczkowanie morfiny w warunkach POZ/leczenia domowego	W chwili rozpoznania, że ból ma charakter neuropatyczny
Od 1 roku do 5 lat	w trakcie specjalizacji z medycyny rodzinnej		NIE	NIE	Natężenie bólu zmierzone skalą oceny bólu	Inicjuję leczenie bólu słabymi lub silnymi opioidami w zależności od potrzeby	Nie wiem	Nie wiem	Należy włączyć leczenie morfiną doustnie o krótkim czasie działania w dawce ½ tbl po 20 mg co 4 godziny + doraźna dawka przeciwbólowa i miareczkować do osiągnięcia kontroli	Buprenorfina w plastrze (np. Transtec)	Dołączysz do leczenia gabapentynę starając się osiągnąć dawkę 3 x 300 mg	Dołączanie koanalgetyków do leczenia bólu	W chwili rozpoznania, że ból ma charakter neuropatyczny
Od 1 roku do 5 lat	w trakcie specjalizacji z medycyny rodzinnej		NIE	NIE	Charakter bólu	Stosuję preparaty tramadolu i buprenorfinę (w plastrach)	Nie wiem	Nie wiem	Należy włączyć leczenie buprenorfiną w plastrze, rozpoczynając od dawki 35 ug/h i stopniowo w razie potrzeby zwiększać dawkę co około 6 dni, aż do osiągnięcia kontroli bólu	Tramadol	Dołączysz do leczenia pregabalinę zaczynając od dawki 75 mg dwa razy dziennie	Opanowanie bólu przebijającego	W chwili rozpoznania, że ból ma charakter neuropatyczny
Od 1 roku do 5 lat	specjalista medycyny rodzinnej		NIE	TAK	Natężenie bólu zmierzone skalą oceny bólu	Stosuję preparaty tramadolu i buprenorfinę (w plastrach)	Nie wiem	Nie wiem	Należy włączyć leczenie morfiną doustnie o krótkim czasie działania w dawce ½ tbl po 20 mg co 4 godziny + doraźna dawka przeciwbólowa i miareczkować do osiągnięcia kontroli	Tramadol	Dołączysz do leczenia pregabalinę zaczynając od dawki 75 mg dwa razy dziennie	Miareczkowanie morfiny w warunkach POZ/leczenia domowego	W chwili rozpoznania, że ból ma charakter neuropatyczny
Od 1 roku do 5 lat	w trakcie specjalizacji z medycyny rodzinnej		NIE	NIE	Natężenie bólu zmierzone skalą oceny bólu	Stosuję preparaty tramadolu i buprenorfinę (w plastrach)	40 mg	20 mg	Należy włączyć leczenie buprenorfiną w plastrze, rozpoczynając od dawki 35 ug/h i stopniowo w razie potrzeby zwiększać dawkę co około 6 dni, aż do osiągnięcia kontroli bólu	Buprenorfina w plastrze (np. Transtec)	Dołączysz do leczenia pregabalinę zaczynając od dawki 75 mg dwa razy dziennie	Opanowanie bólu przebijającego	W chwili rozpoznania, że ból ma charakter neuropatyczny
Od 1 roku do 5 lat	specjalista medycyny rodzinnej		NIE	TAK	Charakter bólu	Stosuję preparaty tramadolu i buprenorfinę (w plastrach)	Nie wiem	Nie wiem	Należy włączyć leczenie buprenorfiną w plastrze, rozpoczynając od dawki 35 ug/h i stopniowo w razie potrzeby zwiększać dawkę co około 6 dni, aż do osiągnięcia kontroli bólu	Tramadol	Dołączysz do leczenia pregabalinę zaczynając od dawki 75 mg dwa razy dziennie	Miareczkowanie morfiny w warunkach POZ/leczenia domowego	W chwili rozpoznania, że ból ma charakter neuropatyczny
Od 1 roku do 5 lat	specjalista medycyny rodzinnej		NIE	TAK	Natężenie bólu zmierzone skalą oceny bólu	Inicjuję leczenie bólu słabymi lub silnymi opioidami w zależności od potrzeby	Nie wiem	Nie wiem	Należy włączyć leczenie buprenorfiną w plastrze, rozpoczynając od dawki 35 ug/h i stopniowo w razie potrzeby zwiększać dawkę co około 6 dni, aż do osiągnięcia kontroli bólu	Morfina podawana doustnie o krótkim czasie działania	Dołączysz do leczenia gabapentynę starając się osiągnąć dawkę 3 x 300 mg	Dołączanie koanalgetyków do leczenia bólu	W chwili rozpoznania, że ból ma charakter neuropatyczny
Od 1 roku do 5 lat	w trakcie specjalizacji z medycyny rodzinnej		NIE	NIE	Charakter bólu	Inicjuję leczenie bólu słabymi lub silnymi opioidami w zależności od potrzeby	20 mg	40 mg	Należy włączyć leczenie morfiną doustnie o krótkim czasie działania w dawce ½ tbl po 20 mg co 4 godziny + doraźna dawka przeciwbólowa i miareczkować do osiągnięcia kontroli	Buprenorfina w plastrze (np. Transtec)	Dołączysz do leczenia pregabalinę zaczynając od dawki 75 mg dwa razy dziennie	Miareczkowanie morfiny w warunkach POZ/leczenia domowego	W chwili rozpoznania, że ból ma charakter neuropatyczny
Od 1 roku do 5 lat	w trakcie specjalizacji z medycyny rodzinnej		NIE	NIE	Natężenie bólu zmierzone skalą oceny bólu	Inicjuję leczenie bólu słabymi lub silnymi opioidami w zależności od potrzeby	20 mg	60 mg	Należy włączyć leczenie morfiną doustnie o krótkim czasie działania w dawce ½ tbl po 20 mg co 4 godziny + doraźna dawka przeciwbólowa i miareczkować do osiągnięcia kontroli	Tramadol	Dołączysz do leczenia gabapentynę starając się osiągnąć dawkę 3 x 300 mg	Miareczkowanie morfiny w warunkach POZ/leczenia domowego	W chwili rozpoznania, że ból ma charakter neuropatyczny
Od 1 roku do 5 lat	brak		NIE	NIE	Natężenie bólu zmierzone skalą oceny bólu	Inicjuję leczenie bólu słabymi lub silnymi opioidami w zależności od potrzeby	40 mg	Nie wiem	Należy włączyć leczenie buprenorfiną w plastrze, rozpoczynając od dawki 35 ug/h i stopniowo w razie potrzeby zwiększać dawkę co około 6 dni, aż do osiągnięcia kontroli bólu	stosuję opioidy jedynie w oddziale, po uzgodnieniu z anestezjologiem/zespołem leczenia bólu	Dołączysz do leczenia pregabalinę zaczynając od dawki 75 mg dwa razy dziennie	Opanowanie bólu przebijającego	Gdy leki z 3 stopnia drabiny analgetycznej są mało skuteczne
Od 1 roku do 5 lat	w trakcie specjalizacji z medycyny rodzinnej		NIE	NIE	Charakter bólu	Inicjuję leczenie bólu słabymi lub silnymi opioidami w zależności od potrzeby	Nie wiem	Nie wiem	Należy zwiększyć dawkę całkowitą tramadolu o 1/2 , do łącznie 600 mg w dwóch dawkach podzielonych.	Oksykodon	Dołączysz do leczenia pregabalinę zaczynając od dawki 75 mg dwa razy dziennie	Miareczkowanie morfiny w warunkach POZ/leczenia domowego	W chwili rozpoznania, że ból ma charakter neuropatyczny
Od 1 roku do 5 lat	w trakcie specjalizacji z medycyny rodzinnej		NIE	NIE	Charakter bólu	Stosuję preparaty tramadolu i buprenorfinę (w plastrach)	Nie wiem	Nie wiem	Należy włączyć leczenie buprenorfiną w plastrze, rozpoczynając od dawki 35 ug/h i stopniowo w razie potrzeby zwiększać dawkę co około 6 dni, aż do osiągnięcia kontroli bólu	Buprenorfina w plastrze (np. Transtec)	Dołączysz do leczenia pregabalinę zaczynając od dawki 75 mg dwa razy dziennie	Zamiana jednego leku przeciwbólowego na inny (rotacja)	W chwili rozpoznania, że ból ma charakter neuropatyczny
Od 1 roku do 5 lat	w trakcie specjalizacji z medycyny rodzinnej		NIE	NIE	Moje doświadczenie w stosowaniu konkretnego leku	Inicjuję leczenie bólu słabymi lub silnymi opioidami w zależności od potrzeby	20 mg	Nie wiem	Należy w pierwszej kolejności dołączyć koanalgetyk, np. pregabalinę	Tramadol	Dołączysz do leczenia pregabalinę zaczynając od dawki 75 mg dwa razy dziennie	Miareczkowanie morfiny w warunkach POZ/leczenia domowego	W chwili rozpoznania, że ból ma charakter neuropatyczny
Od 1 roku do 5 lat	W trakcie specjalizacji z geriatrii		NIE	NIE	Natężenie bólu zmierzone skalą oceny bólu	Inicjuję leczenie bólu słabymi lub silnymi opioidami w zależności od potrzeby	80 mg	80 mg	Należy w pierwszej kolejności dołączyć koanalgetyk, np. pregabalinę	Tramadol	Dołączysz do leczenia pregabalinę zaczynając od dawki 75 mg dwa razy dziennie	Opanowanie bólu przebijającego	Przy pierwszych sygnałach ze strony Pacjenta dotyczących bólu
Od 1 roku do 5 lat	w trakcie specjalizacji z medycyny rodzinnej		NIE	NIE	Dynamika zmian bólu, szybkość narastania	Wypisuję leki opioidowe, ale tylko jako kontynuację terapii	Nie wiem	Nie wiem	Żadne z powyższych	Tramadol	Dołączysz do leczenia pregabalinę zaczynając od dawki 75 mg dwa razy dziennie	Miareczkowanie morfiny w warunkach POZ/leczenia domowego	Gdy leki z 3 stopnia drabiny analgetycznej są mało skuteczne
Od 1 roku do 5 lat	w trakcie specjalizacji z medycyny rodzinnej		NIE	NIE	Dynamika zmian bólu, szybkość narastania	Inicjuję leczenie bólu słabymi lub silnymi opioidami w zależności od potrzeby	80 mg	40 mg	Należy włączyć leczenie buprenorfiną w plastrze, rozpoczynając od dawki 35 ug/h i stopniowo w razie potrzeby zwiększać dawkę co około 6 dni, aż do osiągnięcia kontroli bólu	Tramadol	Dołączysz do leczenia pregabalinę zaczynając od dawki 75 mg dwa razy dziennie	Żadne z powyższych	W chwili rozpoznania, że ból ma charakter neuropatyczny
Od 1 roku do 5 lat	specjalista medycyny rodzinnej		NIE	TAK	Natężenie bólu zmierzone skalą oceny bólu	Inicjuję leczenie bólu słabymi lub silnymi opioidami w zależności od potrzeby	80 mg	80 mg	Należy włączyć leczenie morfiną doustnie o krótkim czasie działania w dawce ½ tbl po 20 mg co 4 godziny + doraźna dawka przeciwbólowa i miareczkować do osiągnięcia kontroli	Oksykodon	Dołączysz do leczenia pregabalinę zaczynając od dawki 75 mg dwa razy dziennie	Opanowanie bólu przebijającego	W chwili rozpoznania, że ból ma charakter neuropatyczny
Od 1 roku do 5 lat	specjalista chorób wewnętrznych		NIE	NIE	Charakter bólu	Stosuję preparaty tramadolu i buprenorfinę (w plastrach)	Nie wiem	Nie wiem	Należy włączyć leczenie buprenorfiną w plastrze, rozpoczynając od dawki 35 ug/h i stopniowo w razie potrzeby zwiększać dawkę co około 6 dni, aż do osiągnięcia kontroli bólu	Tramadol	Dołączysz do leczenia pregabalinę zaczynając od dawki 75 mg dwa razy dziennie	Dołączanie koanalgetyków do leczenia bólu	W chwili rozpoznania, że ból ma charakter neuropatyczny
Od 1 roku do 5 lat	specjalista chorób wewnętrznych		NIE	NIE	Natężenie bólu zmierzone skalą oceny bólu	Inicjuję leczenie bólu słabymi lub silnymi opioidami w zależności od potrzeby	60 mg	20 mg	Należy włączyć leczenie buprenorfiną w plastrze, rozpoczynając od dawki 35 ug/h i stopniowo w razie potrzeby zwiększać dawkę co około 6 dni, aż do osiągnięcia kontroli bólu	Tramadol	Dołączysz do leczenia pregabalinę zaczynając od dawki 75 mg dwa razy dziennie	Dobieranie leków z grupy NLPZ w zależności od rodzaju bólu	Przy pierwszych sygnałach ze strony Pacjenta dotyczących bólu
Od 1 roku do 5 lat	w trakcie specjalizacji z medycyny rodzinnej		NIE	NIE	Natężenie bólu zmierzone skalą oceny bólu	Stosuję tylko tramadol	Nie wiem	Nie wiem	Należy w pierwszej kolejności dołączyć koanalgetyk, np. pregabalinę	Tramadol	Dołączysz do leczenia pregabalinę zaczynając od dawki 75 mg dwa razy dziennie	Dołączanie koanalgetyków do leczenia bólu	Gdy leki z 3 stopnia drabiny analgetycznej są mało skuteczne
Od 1 roku do 5 lat	brak		NIE	NIE	Dynamika zmian bólu, szybkość narastania	Stosuję preparaty tramadolu i buprenorfinę (w plastrach)	20 mg	Nie wiem	Należy zwiększyć dawkę całkowitą tramadolu o 1/2 , do łącznie 600 mg w dwóch dawkach podzielonych.	Tramadol	Dołączysz do leczenia pregabalinę zaczynając od dawki 75 mg dwa razy dziennie	Miareczkowanie morfiny w warunkach POZ/leczenia domowego	W chwili rozpoznania, że ból ma charakter neuropatyczny
Od 1 roku do 5 lat	brak		NIE	NIE	Natężenie bólu zmierzone skalą oceny bólu	Inicjuję leczenie bólu słabymi lub silnymi opioidami w zależności od potrzeby	40 mg	80 mg	Należy włączyć leczenie buprenorfiną w plastrze, rozpoczynając od dawki 35 ug/h i stopniowo w razie potrzeby zwiększać dawkę co około 6 dni, aż do osiągnięcia kontroli bólu	Tramadol	Dołączysz do leczenia pregabalinę zaczynając od dawki 75 mg dwa razy dziennie	Miareczkowanie morfiny w warunkach POZ/leczenia domowego	W chwili rozpoznania, że ból ma charakter neuropatyczny
Od 1 roku do 5 lat	w trakcie specjalizacji z medycyny rodzinnej		NIE	NIE	Dynamika zmian bólu, szybkość narastania	Inicjuję leczenie bólu słabymi lub silnymi opioidami w zależności od potrzeby	Nie wiem	20 mg	Należy w pierwszej kolejności dołączyć koanalgetyk, np. pregabalinę	Tramadol	Dołączysz do leczenia pregabalinę zaczynając od dawki 75 mg dwa razy dziennie	Zamiana jednego leku przeciwbólowego na inny (rotacja)	Przy pierwszych sygnałach ze strony Pacjenta dotyczących bólu
Od 1 roku do 5 lat	w trakcie specjalizacji z medycyny rodzinnej		NIE	NIE	Moje doświadczenie w stosowaniu konkretnego leku	Stosuję preparaty tramadolu i buprenorfinę (w plastrach)	Nie wiem	60 mg	Należy w pierwszej kolejności dołączyć koanalgetyk, np. pregabalinę	Tramadol	Dołączysz do leczenia pregabalinę zaczynając od dawki 75 mg dwa razy dziennie	Miareczkowanie morfiny w warunkach POZ/leczenia domowego	Gdy leki z 3 stopnia drabiny analgetycznej są mało skuteczne
Od 1 roku do 5 lat	w trakcie specjalizacji z medycyny rodzinnej		NIE	NIE	Natężenie bólu zmierzone skalą oceny bólu	Wypisuję leki opioidowe, ale tylko jako kontynuację terapii	Nie wiem	Nie wiem	Żadne z powyższych	Nie stosuję opioidów w swojej praktyce lekarskiej	Dołączysz do leczenia gabapentynę starając się osiągnąć dawkę 3 x 300 mg	Miareczkowanie morfiny w warunkach POZ/leczenia domowego	Gdy leki z 3 stopnia drabiny analgetycznej są mało skuteczne
Od 1 roku do 5 lat	w trakcie specjalizacji z medycyny rodzinnej		NIE	NIE	Natężenie bólu zmierzone skalą oceny bólu	Inicjuję leczenie bólu słabymi lub silnymi opioidami w zależności od potrzeby	Nie wiem	Nie wiem	Należy w pierwszej kolejności dołączyć koanalgetyk, np. pregabalinę	Buprenorfina w plastrze (np. Transtec)	Dołączysz do leczenia pregabalinę zaczynając od dawki 75 mg dwa razy dziennie	Miareczkowanie morfiny w warunkach POZ/leczenia domowego	W chwili rozpoznania, że ból ma charakter neuropatyczny
Od 1 roku do 5 lat	w trakcie specjalizacji z medycyny rodzinnej		NIE	NIE	Natężenie bólu zmierzone skalą oceny bólu	Stosuję preparaty tramadolu i buprenorfinę (w plastrach)	Nie wiem	Nie wiem	Należy włączyć leczenie morfiną doustnie o krótkim czasie działania w dawce ½ tbl po 20 mg co 4 godziny + doraźna dawka przeciwbólowa i miareczkować do osiągnięcia kontroli	Tramadol	Dołączysz do leczenia pregabalinę zaczynając od dawki 75 mg dwa razy dziennie	Miareczkowanie morfiny w warunkach POZ/leczenia domowego	W chwili rozpoznania, że ból ma charakter neuropatyczny
Od 1 roku do 5 lat	w trakcie specjalizacji z medycyny rodzinnej		NIE	NIE	Dynamika zmian bólu, szybkość narastania	Wypisuję leki opioidowe, ale tylko jako kontynuację terapii	40 mg	80 mg	Należy włączyć leczenie buprenorfiną w plastrze, rozpoczynając od dawki 35 ug/h i stopniowo w razie potrzeby zwiększać dawkę co około 6 dni, aż do osiągnięcia kontroli bólu	Tramadol	Dołączysz do leczenia pregabalinę zaczynając od dawki 75 mg dwa razy dziennie	Miareczkowanie morfiny w warunkach POZ/leczenia domowego	Gdy leki z 3 stopnia drabiny analgetycznej są mało skuteczne
Od 1 roku do 5 lat	brak		NIE	NIE	Natężenie bólu zmierzone skalą oceny bólu	Wypisuję leki opioidowe, ale tylko jako kontynuację terapii	Nie wiem	Nie wiem	Należy włączyć leczenie buprenorfiną w plastrze, rozpoczynając od dawki 35 ug/h i stopniowo w razie potrzeby zwiększać dawkę co około 6 dni, aż do osiągnięcia kontroli bólu	Buprenorfina w plastrze (np. Transtec)	Dołączysz do leczenia pregabalinę zaczynając od dawki 75 mg dwa razy dziennie	Miareczkowanie morfiny w warunkach POZ/leczenia domowego	W chwili rozpoznania, że ból ma charakter neuropatyczny
Od 1 roku do 5 lat	w trakcie specjalizacji z medycyny rodzinnej		NIE	NIE	Natężenie bólu zmierzone skalą oceny bólu	Inicjuję leczenie bólu słabymi lub silnymi opioidami w zależności od potrzeby	20 mg	40 mg	Należy włączyć leczenie morfiną doustnie o krótkim czasie działania w dawce ½ tbl po 20 mg co 4 godziny + doraźna dawka przeciwbólowa i miareczkować do osiągnięcia kontroli	Tramadol	Dołączysz do leczenia pregabalinę zaczynając od dawki 75 mg dwa razy dziennie	Opanowanie bólu przebijającego	W chwili rozpoznania, że ból ma charakter neuropatyczny
Od 1 roku do 5 lat	w trakcie specjalizacji z medycyny rodzinnej		NIE	NIE	Natężenie bólu zmierzone skalą oceny bólu	Inicjuję leczenie bólu słabymi lub silnymi opioidami w zależności od potrzeby	40 mg	80 mg	Należy włączyć leczenie buprenorfiną w plastrze, rozpoczynając od dawki 35 ug/h i stopniowo w razie potrzeby zwiększać dawkę co około 6 dni, aż do osiągnięcia kontroli bólu	Tramadol	Dołączysz do leczenia pregabalinę zaczynając od dawki 75 mg dwa razy dziennie	Miareczkowanie morfiny w warunkach POZ/leczenia domowego	W chwili rozpoznania, że ból ma charakter neuropatyczny
Od 1 roku do 5 lat	w trakcie specjalizacji z medycyny rodzinnej		NIE	NIE	Natężenie bólu zmierzone skalą oceny bólu	Inicjuję leczenie bólu słabymi lub silnymi opioidami w zależności od potrzeby	80 mg	80 mg	Należy włączyć leczenie buprenorfiną w plastrze, rozpoczynając od dawki 35 ug/h i stopniowo w razie potrzeby zwiększać dawkę co około 6 dni, aż do osiągnięcia kontroli bólu	Tramadol	Dołączysz do leczenia pregabalinę zaczynając od dawki 75 mg dwa razy dziennie	Miareczkowanie morfiny w warunkach POZ/leczenia domowego	W chwili rozpoznania, że ból ma charakter neuropatyczny
Od 1 roku do 5 lat	w trakcie specjalizacji z medycyny rodzinnej		NIE	NIE	Natężenie bólu zmierzone skalą oceny bólu	Inicjuję leczenie bólu słabymi lub silnymi opioidami w zależności od potrzeby	40 mg	80 mg	Należy włączyć leczenie buprenorfiną w plastrze, rozpoczynając od dawki 35 ug/h i stopniowo w razie potrzeby zwiększać dawkę co około 6 dni, aż do osiągnięcia kontroli bólu	Tramadol	Dołączysz do leczenia pregabalinę zaczynając od dawki 75 mg dwa razy dziennie	Zamiana jednego leku przeciwbólowego na inny (rotacja)	W chwili rozpoznania, że ból ma charakter neuropatyczny
Od 1 roku do 5 lat	w trakcie specjalizacji z medycyny rodzinnej		NIE	NIE	Dynamika zmian bólu, szybkość narastania	Stosuję preparaty tramadolu i buprenorfinę (w plastrach)	20 mg	40 mg	Należy zwiększyć dawkę całkowitą tramadolu o 1/2 , do łącznie 600 mg w dwóch dawkach podzielonych.	Tramadol	Dołączysz do leczenia pregabalinę zaczynając od dawki 75 mg dwa razy dziennie	Opanowanie bólu przebijającego	Gdy leki z 3 stopnia drabiny analgetycznej są mało skuteczne
Od 1 roku do 5 lat	brak		NIE	NIE	Natężenie bólu zmierzone skalą oceny bólu	Inicjuję leczenie bólu słabymi lub silnymi opioidami w zależności od potrzeby	40 mg	20 mg	Należy włączyć leczenie buprenorfiną w plastrze, rozpoczynając od dawki 35 ug/h i stopniowo w razie potrzeby zwiększać dawkę co około 6 dni, aż do osiągnięcia kontroli bólu	Tramadol	Dołączysz do leczenia pregabalinę zaczynając od dawki 75 mg dwa razy dziennie	Zamiana jednego leku przeciwbólowego na inny (rotacja)	W chwili rozpoznania, że ból ma charakter neuropatyczny
Od 1 roku do 5 lat	specjalista medycyny rodzinnej		NIE	TAK	Natężenie bólu zmierzone skalą oceny bólu	Stosuję preparaty tramadolu i buprenorfinę (w plastrach)	Nie wiem	Nie wiem	Należy w pierwszej kolejności dołączyć koanalgetyk, np. pregabalinę	Tramadol	Dołączysz do leczenia pregabalinę zaczynając od dawki 75 mg dwa razy dziennie	Żadne z powyższych	Gdy leki z 3 stopnia drabiny analgetycznej są mało skuteczne
Od 1 roku do 5 lat	w trakcie specjalizacji z medycyny rodzinnej		NIE	NIE	Natężenie bólu zmierzone skalą oceny bólu	Wypisuję leki opioidowe, ale tylko jako kontynuację terapii	Nie wiem	Nie wiem	Należy włączyć leczenie buprenorfiną w plastrze, rozpoczynając od dawki 35 ug/h i stopniowo w razie potrzeby zwiększać dawkę co około 6 dni, aż do osiągnięcia kontroli bólu	Tramadol	Dołączysz do leczenia pregabalinę zaczynając od dawki 75 mg dwa razy dziennie	Zamiana jednego leku przeciwbólowego na inny (rotacja)	W chwili rozpoznania, że ból ma charakter neuropatyczny
Od 1 roku do 5 lat	w trakcie specjalizacji z medycyny rodzinnej		NIE	NIE	Natężenie bólu zmierzone skalą oceny bólu	Inicjuję leczenie bólu słabymi lub silnymi opioidami w zależności od potrzeby	60 mg	60 mg	Należy włączyć leczenie morfiną doustnie o krótkim czasie działania w dawce ½ tbl po 20 mg co 4 godziny + doraźna dawka przeciwbólowa i miareczkować do osiągnięcia kontroli	Tramadol	Dołączysz do leczenia pregabalinę zaczynając od dawki 75 mg dwa razy dziennie	Miareczkowanie morfiny w warunkach POZ/leczenia domowego	W chwili rozpoznania, że ból ma charakter neuropatyczny
Od 1 roku do 5 lat	w trakcie specjalizacji z medycyny rodzinnej		NIE	NIE	Natężenie bólu zmierzone skalą oceny bólu	Inicjuję leczenie bólu słabymi lub silnymi opioidami w zależności od potrzeby	Nie wiem	Nie wiem	Należy włączyć leczenie morfiną doustnie o krótkim czasie działania w dawce ½ tbl po 20 mg co 4 godziny + doraźna dawka przeciwbólowa i miareczkować do osiągnięcia kontroli	Tramadol	Dołączysz do leczenia pregabalinę zaczynając od dawki 75 mg dwa razy dziennie	Miareczkowanie morfiny w warunkach POZ/leczenia domowego	W chwili rozpoznania, że ból ma charakter neuropatyczny
Od 1 roku do 5 lat	specjalista chorób wewnętrznych		NIE	NIE	Charakter bólu	Inicjuję leczenie bólu słabymi lub silnymi opioidami w zależności od potrzeby	80 mg	80 mg	Należy włączyć leczenie morfiną doustnie o krótkim czasie działania w dawce ½ tbl po 20 mg co 4 godziny + doraźna dawka przeciwbólowa i miareczkować do osiągnięcia kontroli	Tramadol	Dołączysz do leczenia pregabalinę zaczynając od dawki 75 mg dwa razy dziennie	Zamiana jednego leku przeciwbólowego na inny (rotacja)	W chwili rozpoznania, że ból ma charakter neuropatyczny
Od 1 roku do 5 lat	w trakcie specjalizacji z medycyny rodzinnej		NIE	NIE	Natężenie bólu zmierzone skalą oceny bólu	Inicjuję leczenie bólu słabymi lub silnymi opioidami w zależności od potrzeby	Nie wiem	Nie wiem	Należy w pierwszej kolejności dołączyć koanalgetyk, np. pregabalinę	Tramadol	Dołączysz do leczenia gabapentynę starając się osiągnąć dawkę 3 x 300 mg	Miareczkowanie morfiny w warunkach POZ/leczenia domowego	W chwili rozpoznania, że ból ma charakter neuropatyczny
Od 1 roku do 5 lat	specjalista medycyny rodzinnej		NIE	TAK	Charakter bólu	Stosuję preparaty tramadolu i buprenorfinę (w plastrach)	Nie wiem	Nie wiem	Należy zwiększyć dawkę całkowitą tramadolu o 1/2 , do łącznie 600 mg w dwóch dawkach podzielonych.	Buprenorfina w plastrze (np. Transtec)	Dołączysz do leczenia pregabalinę zaczynając od dawki 75 mg dwa razy dziennie	Miareczkowanie morfiny w warunkach POZ/leczenia domowego	W chwili rozpoznania, że ból ma charakter neuropatyczny
Od 1 roku do 5 lat	specjalista medycyny rodzinnej		NIE	TAK	Charakter bólu	Inicjuję leczenie bólu słabymi lub silnymi opioidami w zależności od potrzeby	40 mg	80 mg	Należy zwiększyć dawkę całkowitą tramadolu o 1/2 , do łącznie 600 mg w dwóch dawkach podzielonych.	Tramadol	Dołączysz do leczenia pregabalinę zaczynając od dawki 75 mg dwa razy dziennie	Dobieranie leków z grupy NLPZ w zależności od rodzaju bólu	W chwili rozpoznania, że ból ma charakter neuropatyczny
Od 1 roku do 5 lat	w trakcie specjalizacji z medycyny rodzinnej		NIE	NIE	Natężenie bólu zmierzone skalą oceny bólu	Wypisuję leki opioidowe, ale tylko jako kontynuację terapii	Nie wiem	Nie wiem	Należy włączyć leczenie buprenorfiną w plastrze, rozpoczynając od dawki 35 ug/h i stopniowo w razie potrzeby zwiększać dawkę co około 6 dni, aż do osiągnięcia kontroli bólu	Tramadol	Dołączysz do leczenia pregabalinę zaczynając od dawki 75 mg dwa razy dziennie	Miareczkowanie morfiny w warunkach POZ/leczenia domowego	Gdy leki z 3 stopnia drabiny analgetycznej są mało skuteczne
Od 1 roku do 5 lat	w trakcie specjalizacji z medycyny rodzinnej		NIE	NIE	Charakter bólu	Inicjuję leczenie bólu słabymi lub silnymi opioidami w zależności od potrzeby	40 mg	Nie wiem	Należy w pierwszej kolejności dołączyć koanalgetyk, np. pregabalinę	Tramadol	Dołączysz do leczenia pregabalinę zaczynając od dawki 75 mg dwa razy dziennie	Zamiana jednego leku przeciwbólowego na inny (rotacja)	Przy pierwszych sygnałach ze strony Pacjenta dotyczących bólu
Od 1 roku do 5 lat	w trakcie specjalizacji z chorób wewnętrznych		NIE	NIE	Natężenie bólu zmierzone skalą oceny bólu	Stosuję preparaty tramadolu i buprenorfinę (w plastrach)	80 mg	80 mg	Żadne z powyższych	Tramadol	Żadne z powyższych	Zamiana jednego leku przeciwbólowego na inny (rotacja)	Nigdy nie dołączam koanalgetyków w swojej praktyce
Od 1 roku do 5 lat	w trakcie specjalizacji z medycyny rodzinnej		NIE	NIE	Charakter bólu	Inicjuję leczenie bólu słabymi lub silnymi opioidami w zależności od potrzeby	40 mg	20 mg	Należy włączyć leczenie buprenorfiną w plastrze, rozpoczynając od dawki 35 ug/h i stopniowo w razie potrzeby zwiększać dawkę co około 6 dni, aż do osiągnięcia kontroli bólu	Tramadol	Dołączysz do leczenia pregabalinę zaczynając od dawki 75 mg dwa razy dziennie	Dołączanie koanalgetyków do leczenia bólu	W chwili rozpoznania, że ból ma charakter neuropatyczny
Od 1 roku do 5 lat	w trakcie specjalizacji z medycyny rodzinnej		NIE	NIE	Natężenie bólu zmierzone skalą oceny bólu	Stosuję preparaty tramadolu i buprenorfinę (w plastrach)	Nie wiem	20 mg	Należy włączyć leczenie buprenorfiną w plastrze, rozpoczynając od dawki 35 ug/h i stopniowo w razie potrzeby zwiększać dawkę co około 6 dni, aż do osiągnięcia kontroli bólu	Tramadol	Dołączysz do leczenia pregabalinę zaczynając od dawki 75 mg dwa razy dziennie	Dołączanie koanalgetyków do leczenia bólu	W chwili rozpoznania, że ból ma charakter neuropatyczny
Od 1 roku do 5 lat	w trakcie specjalizacji z medycyny rodzinnej		NIE	NIE	Natężenie bólu zmierzone skalą oceny bólu	Inicjuję leczenie bólu słabymi lub silnymi opioidami w zależności od potrzeby	Nie wiem	Nie wiem	Należy zwiększyć dawkę całkowitą tramadolu o 1/2 , do łącznie 600 mg w dwóch dawkach podzielonych.	Tramadol	Dołączysz do leczenia pregabalinę zaczynając od dawki 75 mg dwa razy dziennie	Miareczkowanie morfiny w warunkach POZ/leczenia domowego	W chwili rozpoznania, że ból ma charakter neuropatyczny
Od 1 roku do 5 lat	specjalista chorób wewnętrznych		NIE	NIE	Dynamika zmian bólu, szybkość narastania	Inicjuję leczenie bólu słabymi lub silnymi opioidami w zależności od potrzeby	Nie wiem	Nie wiem	Należy włączyć leczenie morfiną doustnie o krótkim czasie działania w dawce ½ tbl po 20 mg co 4 godziny + doraźna dawka przeciwbólowa i miareczkować do osiągnięcia kontroli	Buprenorfina w plastrze (np. Transtec)	Dołączysz do leczenia gabapentynę starając się osiągnąć dawkę 3 x 300 mg	Miareczkowanie morfiny w warunkach POZ/leczenia domowego	W chwili rozpoznania, że ból ma charakter neuropatyczny
Od 1 roku do 5 lat	w trakcie specjalizacji z medycyny rodzinnej		NIE	NIE	Moje doświadczenie w stosowaniu konkretnego leku	Stosuję preparaty tramadolu i buprenorfinę (w plastrach)	Nie wiem	Nie wiem	Należy włączyć leczenie buprenorfiną w plastrze, rozpoczynając od dawki 35 ug/h i stopniowo w razie potrzeby zwiększać dawkę co około 6 dni, aż do osiągnięcia kontroli bólu	Buprenorfina w plastrze (np. Transtec)	Dołączysz do leczenia pregabalinę zaczynając od dawki 75 mg dwa razy dziennie	Brak mi doświadczenia w kwestii interakcji lekowych	W chwili rozpoznania, że ból ma charakter neuropatyczny
Od 1 roku do 5 lat	W trakcie specjalizacji z Anestezjologi i Intensywnej terapii		NIE	NIE	Dynamika zmian bólu, szybkość narastania	Inicjuję leczenie bólu słabymi lub silnymi opioidami w zależności od potrzeby	20 mg	20 mg	Należy w pierwszej kolejności dołączyć koanalgetyk, np. pregabalinę	Buprenorfina w plastrze (np. Transtec)	Dołączysz do leczenia gabapentynę starając się osiągnąć dawkę 3 x 300 mg	Opanowanie bólu przebijającego	W chwili rozpoznania, że ból ma charakter neuropatyczny
Od 1 roku do 5 lat	brak		NIE	NIE	Natężenie bólu zmierzone skalą oceny bólu	Inicjuję leczenie bólu słabymi lub silnymi opioidami w zależności od potrzeby	20 mg	20 mg	Należy zamienić paracetamol na ketoprofen i podawać go 2x na dobę w dawce 100 mg	Tramadol	Dołączysz do leczenia pregabalinę zaczynając od dawki 75 mg dwa razy dziennie	Dołączanie koanalgetyków do leczenia bólu	W chwili rozpoznania, że ból ma charakter neuropatyczny
Od 1 roku do 5 lat	specjalista chorób wewnętrznych		NIE	NIE	Natężenie bólu zmierzone skalą oceny bólu	Inicjuję leczenie bólu słabymi lub silnymi opioidami w zależności od potrzeby	80 mg	80 mg	Należy włączyć leczenie buprenorfiną w plastrze, rozpoczynając od dawki 35 ug/h i stopniowo w razie potrzeby zwiększać dawkę co około 6 dni, aż do osiągnięcia kontroli bólu	Buprenorfina w plastrze (np. Transtec)	Dołączysz do leczenia gabapentynę starając się osiągnąć dawkę 3 x 300 mg	Zamiana jednego leku przeciwbólowego na inny (rotacja)	W chwili rozpoznania, że ból ma charakter neuropatyczny
Od 1 roku do 5 lat	w trakcie specjalizacji z medycyny rodzinnej		NIE	NIE	Natężenie bólu zmierzone skalą oceny bólu	Stosuję preparaty tramadolu i buprenorfinę (w plastrach)	80 mg	40 mg	Należy w pierwszej kolejności dołączyć koanalgetyk, np. pregabalinę	Tramadol	Dołączysz do leczenia pregabalinę zaczynając od dawki 75 mg dwa razy dziennie	Miareczkowanie morfiny w warunkach POZ/leczenia domowego	W chwili rozpoznania, że ból ma charakter neuropatyczny
Od 1 roku do 5 lat	w trakcie specjalizacji z medycyny rodzinnej		NIE	NIE	Moje doświadczenie w stosowaniu konkretnego leku	Stosuję preparaty tramadolu i buprenorfinę (w plastrach)	80 mg	40 mg	Należy zwiększyć dawkę całkowitą tramadolu o 1/2 , do łącznie 600 mg w dwóch dawkach podzielonych.	Tramadol	Dołączysz do leczenia pregabalinę zaczynając od dawki 75 mg dwa razy dziennie	Miareczkowanie morfiny w warunkach POZ/leczenia domowego	Gdy leki z 3 stopnia drabiny analgetycznej są mało skuteczne
Od 1 roku do 5 lat	specjalista chorób wewnętrznych		NIE	NIE	Charakter bólu	Inicjuję leczenie bólu słabymi lub silnymi opioidami w zależności od potrzeby	40 mg	20 mg	Należy włączyć leczenie buprenorfiną w plastrze, rozpoczynając od dawki 35 ug/h i stopniowo w razie potrzeby zwiększać dawkę co około 6 dni, aż do osiągnięcia kontroli bólu	Tramadol	Dołączysz do leczenia pregabalinę zaczynając od dawki 75 mg dwa razy dziennie	Miareczkowanie morfiny w warunkach POZ/leczenia domowego	W chwili rozpoznania, że ból ma charakter neuropatyczny
Od 1 roku do 5 lat	specjalista medycyny rodzinnej		NIE	TAK	Charakter bólu	Inicjuję leczenie bólu słabymi lub silnymi opioidami w zależności od potrzeby	80 mg	80 mg	Należy włączyć leczenie buprenorfiną w plastrze, rozpoczynając od dawki 35 ug/h i stopniowo w razie potrzeby zwiększać dawkę co około 6 dni, aż do osiągnięcia kontroli bólu	Oksykodon	Dołączysz do leczenia pregabalinę zaczynając od dawki 75 mg dwa razy dziennie	Zamiana jednego leku przeciwbólowego na inny (rotacja)	W chwili rozpoznania, że ból ma charakter neuropatyczny
Od 6 lat do 15 lat	specjalista medycyny rodzinnej		NIE	TAK	Natężenie bólu zmierzone skalą oceny bólu	Inicjuję leczenie bólu słabymi lub silnymi opioidami w zależności od potrzeby	60 mg	60 mg	Należy włączyć leczenie morfiną doustnie o krótkim czasie działania w dawce ½ tbl po 20 mg co 4 godziny + doraźna dawka przeciwbólowa i miareczkować do osiągnięcia kontroli	Buprenorfina w plastrze (np. Transtec)	Dołączysz do leczenia pregabalinę zaczynając od dawki 75 mg dwa razy dziennie	Żadne z powyższych	W chwili rozpoznania, że ból ma charakter neuropatyczny
Od 6 lat do 15 lat	specjalista medycyny rodzinnej		NIE	TAK	Moje doświadczenie w stosowaniu konkretnego leku	Inicjuję leczenie bólu słabymi lub silnymi opioidami w zależności od potrzeby	60 mg	60 mg	Należy zamienić paracetamol na ketoprofen i podawać go 2x na dobę w dawce 100 mg	Oksykodon	Dołączysz do leczenia gabapentynę starając się osiągnąć dawkę 3 x 300 mg	Żadne z powyższych	Gdy leki z 3 stopnia drabiny analgetycznej są mało skuteczne
Od 6 lat do 15 lat	specjalista medycyny rodzinnej		NIE	TAK	Natężenie bólu zmierzone skalą oceny bólu	Inicjuję leczenie bólu słabymi lub silnymi opioidami w zależności od potrzeby	80 mg	80 mg	Żadne z powyższych	Buprenorfina w plastrze (np. Transtec)	Dołączysz do leczenia pregabalinę zaczynając od dawki 75 mg dwa razy dziennie	Opanowanie bólu przebijającego	W chwili rozpoznania, że ból ma charakter neuropatyczny
Od 6 lat do 15 lat	specjalista medycyny rodzinnej		NIE	TAK	Natężenie bólu zmierzone skalą oceny bólu	Inicjuję leczenie bólu słabymi lub silnymi opioidami w zależności od potrzeby	80 mg	80 mg	Należy włączyć leczenie morfiną doustnie o krótkim czasie działania w dawce ½ tbl po 20 mg co 4 godziny + doraźna dawka przeciwbólowa i miareczkować do osiągnięcia kontroli	Tramadol	Dołączysz do leczenia pregabalinę zaczynając od dawki 75 mg dwa razy dziennie	Opanowanie bólu przebijającego	W chwili rozpoznania, że ból ma charakter neuropatyczny
Od 6 lat do 15 lat	specjalista medycyny rodzinnej		NIE	TAK	Natężenie bólu zmierzone skalą oceny bólu	Stosuję preparaty tramadolu i buprenorfinę (w plastrach)	Nie wiem	Nie wiem	Należy zamienić paracetamol na ketoprofen i podawać go 2x na dobę w dawce 100 mg	Tramadol	Dołączysz do leczenia pregabalinę zaczynając od dawki 75 mg dwa razy dziennie	Miareczkowanie morfiny w warunkach POZ/leczenia domowego	Gdy leki z 3 stopnia drabiny analgetycznej są mało skuteczne
Od 6 lat do 15 lat	specjalista medycyny rodzinnej		NIE	TAK	Natężenie bólu zmierzone skalą oceny bólu	Stosuję preparaty tramadolu i buprenorfinę (w plastrach)	60 mg	Nie wiem	Należy w pierwszej kolejności dołączyć koanalgetyk, np. pregabalinę	Tramadol	Dołączysz do leczenia pregabalinę zaczynając od dawki 75 mg dwa razy dziennie	Miareczkowanie morfiny w warunkach POZ/leczenia domowego	W chwili rozpoznania, że ból ma charakter neuropatyczny
Od 6 lat do 15 lat	specjalista medycyny rodzinnej		NIE	TAK	Natężenie bólu zmierzone skalą oceny bólu	Stosuję preparaty tramadolu i buprenorfinę (w plastrach)	40 mg	20 mg	Żadne z powyższych	Tramadol	Dołączysz do leczenia pregabalinę zaczynając od dawki 75 mg dwa razy dziennie	Zamiana jednego leku przeciwbólowego na inny (rotacja)	W chwili rozpoznania, że ból ma charakter neuropatyczny
Od 6 lat do 15 lat	specjalista chorób wewnętrznych		NIE	NIE	Moje doświadczenie w stosowaniu konkretnego leku	Wypisuję leki opioidowe, ale tylko jako kontynuację terapii	20 mg	Nie wiem	Należy zwiększyć dawkę całkowitą tramadolu o 1/2 , do łącznie 600 mg w dwóch dawkach podzielonych.	Tramadol	Dołączysz do leczenia pregabalinę zaczynając od dawki 75 mg dwa razy dziennie	Miareczkowanie morfiny w warunkach POZ/leczenia domowego	W chwili rozpoznania, że ból ma charakter neuropatyczny
Od 6 lat do 15 lat	specjalista medycyny rodzinnej		NIE	TAK	Dynamika zmian bólu, szybkość narastania	Inicjuję leczenie bólu słabymi lub silnymi opioidami w zależności od potrzeby	80 mg	40 mg	Należy włączyć leczenie morfiną doustnie o krótkim czasie działania w dawce ½ tbl po 20 mg co 4 godziny + doraźna dawka przeciwbólowa i miareczkować do osiągnięcia kontroli	Tramadol	Dołączysz do leczenia gabapentynę starając się osiągnąć dawkę 3 x 300 mg	Dobieranie leków z grupy NLPZ w zależności od rodzaju bólu	Gdy leki z 3 stopnia drabiny analgetycznej są mało skuteczne
Od 6 lat do 15 lat	w trakcie specjalizacji z medycyny rodzinnej		NIE	NIE	Dynamika zmian bólu, szybkość narastania	Inicjuję leczenie bólu słabymi lub silnymi opioidami w zależności od potrzeby	40 mg	20 mg	Należy włączyć leczenie morfiną doustnie o krótkim czasie działania w dawce ½ tbl po 20 mg co 4 godziny + doraźna dawka przeciwbólowa i miareczkować do osiągnięcia kontroli	Tramadol	Dołączysz do leczenia pregabalinę zaczynając od dawki 75 mg dwa razy dziennie	Opanowanie bólu przebijającego	W chwili rozpoznania, że ból ma charakter neuropatyczny
Od 6 lat do 15 lat	specjalista chorób dzieci		NIE	NIE	Dynamika zmian bólu, szybkość narastania	Wypisuję leki opioidowe, ale tylko jako kontynuację terapii	Nie wiem	Nie wiem	Należy w pierwszej kolejności dołączyć koanalgetyk, np. pregabalinę	Oksykodon	Dołączysz do leczenia pregabalinę zaczynając od dawki 75 mg dwa razy dziennie	Dołączanie koanalgetyków do leczenia bólu	W chwili rozpoznania, że ból ma charakter neuropatyczny
Od 6 lat do 15 lat	specjalista chorób wewnętrznych		NIE	NIE	Charakter bólu	Inicjuję leczenie bólu słabymi lub silnymi opioidami w zależności od potrzeby	80 mg	80 mg	Należy w pierwszej kolejności dołączyć koanalgetyk, np. pregabalinę	Tramadol	Dołączysz do leczenia pregabalinę zaczynając od dawki 75 mg dwa razy dziennie	Miareczkowanie morfiny w warunkach POZ/leczenia domowego	W chwili rozpoznania, że ból ma charakter neuropatyczny
Od 6 lat do 15 lat	specjalista medycyny rodzinnej		NIE	TAK	Natężenie bólu zmierzone skalą oceny bólu	Stosuję preparaty tramadolu i buprenorfinę (w plastrach)	Nie wiem	Nie wiem	Należy włączyć leczenie buprenorfiną w plastrze, rozpoczynając od dawki 35 ug/h i stopniowo w razie potrzeby zwiększać dawkę co około 6 dni, aż do osiągnięcia kontroli bólu	Buprenorfina w plastrze (np. Transtec)	Skierujesz Pacjentkę do poradni leczenia bólu w trybie pilnym	Zamiana jednego leku przeciwbólowego na inny (rotacja)	Nigdy nie dołączam koanalgetyków w swojej praktyce
Od 6 lat do 15 lat	specjalista medycyny rodzinnej		NIE	TAK	Charakter bólu	Inicjuję leczenie bólu słabymi lub silnymi opioidami w zależności od potrzeby	Nie wiem	Nie wiem	Należy włączyć leczenie buprenorfiną w plastrze, rozpoczynając od dawki 35 ug/h i stopniowo w razie potrzeby zwiększać dawkę co około 6 dni, aż do osiągnięcia kontroli bólu	Buprenorfina w plastrze (np. Transtec)	Dołączysz do leczenia gabapentynę starając się osiągnąć dawkę 3 x 300 mg	Miareczkowanie morfiny w warunkach POZ/leczenia domowego	Nigdy nie dołączam koanalgetyków w swojej praktyce
Od 6 lat do 15 lat	specjalista medycyny rodzinnej		NIE	TAK	Natężenie bólu zmierzone skalą oceny bólu	Inicjuję leczenie bólu słabymi lub silnymi opioidami w zależności od potrzeby	Nie wiem	Nie wiem	Należy włączyć leczenie buprenorfiną w plastrze, rozpoczynając od dawki 35 ug/h i stopniowo w razie potrzeby zwiększać dawkę co około 6 dni, aż do osiągnięcia kontroli bólu	Buprenorfina w plastrze (np. Transtec)	Dołączysz do leczenia pregabalinę zaczynając od dawki 75 mg dwa razy dziennie	Miareczkowanie morfiny w warunkach POZ/leczenia domowego	Gdy leki z 3 stopnia drabiny analgetycznej są mało skuteczne
Od 6 lat do 15 lat	specjalista medycyny rodzinnej		NIE	TAK	Natężenie bólu zmierzone skalą oceny bólu	Inicjuję leczenie bólu słabymi lub silnymi opioidami w zależności od potrzeby	Nie wiem	Nie wiem	Należy włączyć leczenie morfiną doustnie o krótkim czasie działania w dawce ½ tbl po 20 mg co 4 godziny + doraźna dawka przeciwbólowa i miareczkować do osiągnięcia kontroli	Buprenorfina w plastrze (np. Transtec)	Dołączysz do leczenia pregabalinę zaczynając od dawki 75 mg dwa razy dziennie	Miareczkowanie morfiny w warunkach POZ/leczenia domowego	W chwili rozpoznania, że ból ma charakter neuropatyczny
Od 6 lat do 15 lat	specjalista medycyny rodzinnej		NIE	TAK	Dynamika zmian bólu, szybkość narastania	Stosuję preparaty tramadolu i buprenorfinę (w plastrach)	80 mg	60 mg	Należy włączyć leczenie morfiną doustnie o krótkim czasie działania w dawce ½ tbl po 20 mg co 4 godziny + doraźna dawka przeciwbólowa i miareczkować do osiągnięcia kontroli	Tramadol	Dołączysz do leczenia gabapentynę starając się osiągnąć dawkę 3 x 300 mg	Opanowanie bólu przebijającego	W chwili rozpoznania, że ból ma charakter neuropatyczny
Od 6 lat do 15 lat	brak		NIE	NIE	Natężenie bólu zmierzone skalą oceny bólu	Inicjuję leczenie bólu słabymi lub silnymi opioidami w zależności od potrzeby	80 mg	80 mg	Żadne z powyższych	Tramadol	Dołączysz do leczenia gabapentynę starając się osiągnąć dawkę 3 x 300 mg	Miareczkowanie morfiny w warunkach POZ/leczenia domowego	W chwili rozpoznania, że ból ma charakter neuropatyczny
Od 6 lat do 15 lat	w trakcie specjalizacji z medycyny rodzinnej		NIE	NIE	Charakter bólu	Inicjuję leczenie bólu słabymi lub silnymi opioidami w zależności od potrzeby	20 mg	20 mg	Należy włączyć leczenie morfiną doustnie o krótkim czasie działania w dawce ½ tbl po 20 mg co 4 godziny + doraźna dawka przeciwbólowa i miareczkować do osiągnięcia kontroli	Tramadol	Dołączysz do leczenia pregabalinę zaczynając od dawki 75 mg dwa razy dziennie	Dołączanie koanalgetyków do leczenia bólu	Gdy leki z 2. st. drabiny analfetycznej są za słabe
Od 6 lat do 15 lat	specjalista chorób wewnętrznych		NIE	NIE	Dynamika zmian bólu, szybkość narastania	Inicjuję leczenie bólu słabymi lub silnymi opioidami w zależności od potrzeby	20 mg	40 mg	Należy włączyć leczenie morfiną doustnie o krótkim czasie działania w dawce ½ tbl po 20 mg co 4 godziny + doraźna dawka przeciwbólowa i miareczkować do osiągnięcia kontroli	Tramadol	Dołączysz do leczenia gabapentynę starając się osiągnąć dawkę 3 x 300 mg	Zamiana jednego leku przeciwbólowego na inny (rotacja)	W chwili rozpoznania, że ból ma charakter neuropatyczny
Od 6 lat do 15 lat	w trakcie specjalizacji z medycyny rodzinnej		NIE	NIE	Moje doświadczenie w stosowaniu konkretnego leku	Stosuję preparaty tramadolu i buprenorfinę (w plastrach)	40 mg	20 mg	Należy w pierwszej kolejności dołączyć koanalgetyk, np. pregabalinę	Tramadol	Dołączysz do leczenia pregabalinę zaczynając od dawki 75 mg dwa razy dziennie	Miareczkowanie morfiny w warunkach POZ/leczenia domowego	W chwili rozpoznania, że ból ma charakter neuropatyczny
Od 6 lat do 15 lat	specjalista medycyny rodzinnej		NIE	TAK	Natężenie bólu zmierzone skalą oceny bólu	Inicjuję leczenie bólu słabymi lub silnymi opioidami w zależności od potrzeby	80 mg	80 mg	Należy włączyć leczenie morfiną doustnie o krótkim czasie działania w dawce ½ tbl po 20 mg co 4 godziny + doraźna dawka przeciwbólowa i miareczkować do osiągnięcia kontroli	Tramadol	Dołączysz do leczenia pregabalinę zaczynając od dawki 75 mg dwa razy dziennie	Zamiana jednego leku przeciwbólowego na inny (rotacja)	W chwili rozpoznania, że ból ma charakter neuropatyczny
Od 6 lat do 15 lat	specjalista medycyny rodzinnej		NIE	TAK	Umiejscowienie bólu	Stosuję preparaty tramadolu i buprenorfinę (w plastrach)	Nie wiem	Nie wiem	Należy włączyć leczenie buprenorfiną w plastrze, rozpoczynając od dawki 35 ug/h i stopniowo w razie potrzeby zwiększać dawkę co około 6 dni, aż do osiągnięcia kontroli bólu	Tramadol	Dołączysz do leczenia gabapentynę starając się osiągnąć dawkę 3 x 300 mg	Miareczkowanie morfiny w warunkach POZ/leczenia domowego	W chwili rozpoznania, że ból ma charakter neuropatyczny
Od 6 lat do 15 lat	specjalista medycyny rodzinnej		NIE	TAK	Charakter bólu	Stosuję preparaty tramadolu i buprenorfinę (w plastrach)	Nie wiem	Nie wiem	Należy włączyć leczenie buprenorfiną w plastrze, rozpoczynając od dawki 35 ug/h i stopniowo w razie potrzeby zwiększać dawkę co około 6 dni, aż do osiągnięcia kontroli bólu	Tramadol	Dołączysz do leczenia pregabalinę zaczynając od dawki 75 mg dwa razy dziennie	Miareczkowanie morfiny w warunkach POZ/leczenia domowego	W chwili rozpoznania, że ból ma charakter neuropatyczny
Od 6 lat do 15 lat	specjalista medycyny rodzinnej		NIE	TAK	Natężenie bólu zmierzone skalą oceny bólu	Stosuję tylko tramadol	Nie wiem	Nie wiem	Należy w pierwszej kolejności dołączyć koanalgetyk, np. pregabalinę	Tramadol	Dołączysz do leczenia pregabalinę zaczynając od dawki 75 mg dwa razy dziennie	Dołączanie koanalgetyków do leczenia bólu	Nigdy nie dołączam koanalgetyków w swojej praktyce
Od 6 lat do 15 lat	specjalista medycyny rodzinnej		NIE	TAK	Natężenie bólu zmierzone skalą oceny bólu	Inicjuję leczenie bólu słabymi lub silnymi opioidami w zależności od potrzeby	80 mg	80 mg	Należy włączyć leczenie buprenorfiną w plastrze, rozpoczynając od dawki 35 ug/h i stopniowo w razie potrzeby zwiększać dawkę co około 6 dni, aż do osiągnięcia kontroli bólu	Buprenorfina w plastrze (np. Transtec)	Dołączysz do leczenia pregabalinę zaczynając od dawki 75 mg dwa razy dziennie	Dołączanie koanalgetyków do leczenia bólu	W chwili rozpoznania, że ból ma charakter neuropatyczny
Od 6 lat do 15 lat	specjalista medycyny rodzinnej		NIE	TAK	Natężenie bólu zmierzone skalą oceny bólu	Inicjuję leczenie bólu słabymi lub silnymi opioidami w zależności od potrzeby	80 mg	40 mg	Należy włączyć leczenie morfiną doustnie o krótkim czasie działania w dawce ½ tbl po 20 mg co 4 godziny + doraźna dawka przeciwbólowa i miareczkować do osiągnięcia kontroli	Buprenorfina w plastrze (np. Transtec)	Dołączysz do leczenia pregabalinę zaczynając od dawki 75 mg dwa razy dziennie	Dobieranie leków z grupy NLPZ w zależności od rodzaju bólu	W chwili rozpoznania, że ból ma charakter neuropatyczny
Od 6 lat do 15 lat	specjalista medycyny rodzinnej		NIE	TAK	Natężenie bólu zmierzone skalą oceny bólu	Stosuję preparaty tramadolu i buprenorfinę (w plastrach)	Nie wiem	Nie wiem	Żadne z powyższych	Tramadol	Dołączysz do leczenia gabapentynę starając się osiągnąć dawkę 3 x 300 mg	Miareczkowanie morfiny w warunkach POZ/leczenia domowego	W chwili rozpoznania, że ból ma charakter neuropatyczny
Od 6 lat do 15 lat	specjalista medycyny rodzinnej		NIE	TAK	Natężenie bólu zmierzone skalą oceny bólu	Inicjuję leczenie bólu słabymi lub silnymi opioidami w zależności od potrzeby	40 mg	20 mg	Należy włączyć leczenie buprenorfiną w plastrze, rozpoczynając od dawki 35 ug/h i stopniowo w razie potrzeby zwiększać dawkę co około 6 dni, aż do osiągnięcia kontroli bólu	Buprenorfina w plastrze (np. Transtec)	Dołączysz do leczenia gabapentynę starając się osiągnąć dawkę 3 x 300 mg	Zamiana jednego leku przeciwbólowego na inny (rotacja)	W chwili rozpoznania, że ból ma charakter neuropatyczny
Od 6 lat do 15 lat	specjalista medycyny rodzinnej		NIE	TAK	Natężenie bólu zmierzone skalą oceny bólu	Stosuję preparaty tramadolu i buprenorfinę (w plastrach)	Nie wiem	Nie wiem	Należy w pierwszej kolejności dołączyć koanalgetyk, np. pregabalinę	Tramadol	Dołączysz do leczenia gabapentynę starając się osiągnąć dawkę 3 x 300 mg	Miareczkowanie morfiny w warunkach POZ/leczenia domowego	Przy pierwszych sygnałach ze strony Pacjenta dotyczących bólu
Od 6 lat do 15 lat	specjalista medycyny rodzinnej		NIE	TAK	Moje doświadczenie w stosowaniu konkretnego leku	Wypisuję leki opioidowe, ale tylko jako kontynuację terapii	80 mg	80 mg	Należy w pierwszej kolejności dołączyć koanalgetyk, np. pregabalinę	Nie stosuję opioidów w swojej praktyce lekarskiej	Dołączysz do leczenia pregabalinę zaczynając od dawki 75 mg dwa razy dziennie	Zamiana jednego leku przeciwbólowego na inny (rotacja)	W chwili rozpoznania, że ból ma charakter neuropatyczny
Od 6 lat do 15 lat	w trakcie specjalizacji z medycyny rodzinnej		NIE	NIE	Natężenie bólu zmierzone skalą oceny bólu	Inicjuję leczenie bólu słabymi lub silnymi opioidami w zależności od potrzeby	Nie wiem	Nie wiem	Należy włączyć leczenie buprenorfiną w plastrze, rozpoczynając od dawki 35 ug/h i stopniowo w razie potrzeby zwiększać dawkę co około 6 dni, aż do osiągnięcia kontroli bólu	Buprenorfina w plastrze (np. Transtec)	Dołączysz do leczenia gabapentynę starając się osiągnąć dawkę 3 x 300 mg	Miareczkowanie morfiny w warunkach POZ/leczenia domowego	W chwili rozpoznania, że ból ma charakter neuropatyczny
Od 6 lat do 15 lat	specjalista medycyny rodzinnej		NIE	TAK	Moje doświadczenie w stosowaniu konkretnego leku	Stosuję preparaty tramadolu i buprenorfinę (w plastrach)	Nie wiem	Nie wiem	Należy włączyć leczenie morfiną doustnie o krótkim czasie działania w dawce ½ tbl po 20 mg co 4 godziny + doraźna dawka przeciwbólowa i miareczkować do osiągnięcia kontroli	Tramadol	Dołączysz do leczenia pregabalinę zaczynając od dawki 75 mg dwa razy dziennie	Zamiana jednego leku przeciwbólowego na inny (rotacja)	W chwili rozpoznania, że ból ma charakter neuropatyczny
Od 6 lat do 15 lat	specjalista medycyny rodzinnej		NIE	TAK	Charakter bólu	Stosuję preparaty tramadolu i buprenorfinę (w plastrach)	Nie wiem	Nie wiem	Należy włączyć leczenie buprenorfiną w plastrze, rozpoczynając od dawki 35 ug/h i stopniowo w razie potrzeby zwiększać dawkę co około 6 dni, aż do osiągnięcia kontroli bólu	Buprenorfina w plastrze (np. Transtec)	Dołączysz do leczenia pregabalinę zaczynając od dawki 75 mg dwa razy dziennie	Dołączanie koanalgetyków do leczenia bólu	W chwili rozpoznania, że ból ma charakter neuropatyczny
Od 6 lat do 15 lat	specjalista medycyny rodzinnej		NIE	TAK	Dynamika zmian bólu, szybkość narastania	Stosuję preparaty tramadolu i buprenorfinę (w plastrach)	Nie wiem	Nie wiem	Należy w pierwszej kolejności dołączyć koanalgetyk, np. pregabalinę	Tramadol	Dołączysz do leczenia gabapentynę starając się osiągnąć dawkę 3 x 300 mg	Miareczkowanie morfiny w warunkach POZ/leczenia domowego	W chwili rozpoznania, że ból ma charakter neuropatyczny
Od 6 lat do 15 lat	specjalista medycyny rodzinnej		NIE	TAK	Charakter bólu	Inicjuję leczenie bólu słabymi lub silnymi opioidami w zależności od potrzeby	60 mg	40 mg	Należy włączyć leczenie morfiną doustnie o krótkim czasie działania w dawce ½ tbl po 20 mg co 4 godziny + doraźna dawka przeciwbólowa i miareczkować do osiągnięcia kontroli	Oksykodon	Dołączysz do leczenia pregabalinę zaczynając od dawki 75 mg dwa razy dziennie	Zamiana jednego leku przeciwbólowego na inny (rotacja)	W chwili rozpoznania, że ból ma charakter neuropatyczny
Od 6 lat do 15 lat	specjalista chorób wewnętrznych		NIE	NIE	Natężenie bólu zmierzone skalą oceny bólu	Inicjuję leczenie bólu słabymi lub silnymi opioidami w zależności od potrzeby	Nie wiem	20 mg	Należy w pierwszej kolejności dołączyć koanalgetyk, np. pregabalinę	Buprenorfina w plastrze (np. Transtec)	Dołączysz do leczenia gabapentynę starając się osiągnąć dawkę 3 x 300 mg	Żadne z powyższych	W chwili rozpoznania, że ból ma charakter neuropatyczny
Od 6 lat do 15 lat	specjalista medycyny rodzinnej		NIE	TAK	Natężenie bólu zmierzone skalą oceny bólu	Stosuję preparaty tramadolu i buprenorfinę (w plastrach)	80 mg	40 mg	Należy w pierwszej kolejności dołączyć koanalgetyk, np. pregabalinę	Tramadol	Dołączysz do leczenia gabapentynę starając się osiągnąć dawkę 3 x 300 mg	Miareczkowanie morfiny w warunkach POZ/leczenia domowego	Gdy leki z 3 stopnia drabiny analgetycznej są mało skuteczne
Od 6 lat do 15 lat	specjalista medycyny rodzinnej		NIE	TAK	Charakter bólu	Inicjuję leczenie bólu słabymi lub silnymi opioidami w zależności od potrzeby	80 mg	60 mg	Należy włączyć leczenie morfiną doustnie o krótkim czasie działania w dawce ½ tbl po 20 mg co 4 godziny + doraźna dawka przeciwbólowa i miareczkować do osiągnięcia kontroli	Tramadol	Dołączysz do leczenia pregabalinę zaczynając od dawki 75 mg dwa razy dziennie	Dołączanie koanalgetyków do leczenia bólu	W chwili rozpoznania, że ból ma charakter neuropatyczny
Od 6 lat do 15 lat	Anestezjologia i intensywna terapia		NIE	NIE	Charakter bólu	Stosuję preparaty tramadolu i buprenorfinę (w plastrach)	20 mg	20 mg	Należy włączyć leczenie morfiną doustnie o krótkim czasie działania w dawce ½ tbl po 20 mg co 4 godziny + doraźna dawka przeciwbólowa i miareczkować do osiągnięcia kontroli	Tramadol	Dołączysz do leczenia gabapentynę starając się osiągnąć dawkę 3 x 300 mg	Zamiana jednego leku przeciwbólowego na inny (rotacja)	W chwili rozpoznania, że ból ma charakter neuropatyczny
Od 6 lat do 15 lat	specjalista medycyny rodzinnej, specjalista medycyny paliatywnej		NIE	TAK	Charakter bólu	Inicjuję leczenie bólu słabymi lub silnymi opioidami w zależności od potrzeby	80 mg	80 mg	Należy włączyć leczenie morfiną doustnie o krótkim czasie działania w dawce ½ tbl po 20 mg co 4 godziny + doraźna dawka przeciwbólowa i miareczkować do osiągnięcia kontroli	Oksykodon	Dołączysz do leczenia pregabalinę zaczynając od dawki 75 mg dwa razy dziennie	Opanowanie bólu przebijającego	Przy pierwszych sygnałach ze strony Pacjenta dotyczących bólu
Od 6 lat do 15 lat	w trakcie specjalizacji z medycyny rodzinnej		NIE	NIE	Natężenie bólu zmierzone skalą oceny bólu	Inicjuję leczenie bólu słabymi lub silnymi opioidami w zależności od potrzeby	Nie wiem	Nie wiem	Należy włączyć leczenie buprenorfiną w plastrze, rozpoczynając od dawki 35 ug/h i stopniowo w razie potrzeby zwiększać dawkę co około 6 dni, aż do osiągnięcia kontroli bólu	Buprenorfina w plastrze (np. Transtec)	Dołączysz do leczenia pregabalinę zaczynając od dawki 75 mg dwa razy dziennie	Dołączanie koanalgetyków do leczenia bólu	W chwili rozpoznania, że ból ma charakter neuropatyczny
Od 6 lat do 15 lat	specjalista medycyny rodzinnej		NIE	TAK	Natężenie bólu zmierzone skalą oceny bólu	Inicjuję leczenie bólu słabymi lub silnymi opioidami w zależności od potrzeby	20 mg	Nie wiem	Należy włączyć leczenie morfiną doustnie o krótkim czasie działania w dawce ½ tbl po 20 mg co 4 godziny + doraźna dawka przeciwbólowa i miareczkować do osiągnięcia kontroli	Morfina podawana doustnie o krótkim czasie działania	Dołączysz do leczenia pregabalinę zaczynając od dawki 75 mg dwa razy dziennie	Zamiana jednego leku przeciwbólowego na inny (rotacja)	W chwili rozpoznania, że ból ma charakter neuropatyczny
Od 6 lat do 15 lat	specjalista chorób wewnętrznych		NIE	NIE	Natężenie bólu zmierzone skalą oceny bólu	Stosuję preparaty tramadolu i buprenorfinę (w plastrach)	20 mg	60 mg	Należy w pierwszej kolejności dołączyć koanalgetyk, np. pregabalinę	Tramadol	Dołączysz do leczenia pregabalinę zaczynając od dawki 75 mg dwa razy dziennie	Miareczkowanie morfiny w warunkach POZ/leczenia domowego	W chwili rozpoznania, że ból ma charakter neuropatyczny
Od 6 lat do 15 lat	specjalista chorób wewnętrznych		NIE	NIE	Natężenie bólu zmierzone skalą oceny bólu	Inicjuję leczenie bólu słabymi lub silnymi opioidami w zależności od potrzeby	60 mg	20 mg	Należy włączyć leczenie morfiną doustnie o krótkim czasie działania w dawce ½ tbl po 20 mg co 4 godziny + doraźna dawka przeciwbólowa i miareczkować do osiągnięcia kontroli	Morfina podawana doustnie o przedłużonym uwalnianiu	Dołączysz do leczenia pregabalinę zaczynając od dawki 75 mg dwa razy dziennie	Żadne z powyższych	Gdy leki z 3 stopnia drabiny analgetycznej są mało skuteczne
Od 6 lat do 15 lat	specjalista medycyny rodzinnej		NIE	TAK	Natężenie bólu zmierzone skalą oceny bólu	Inicjuję leczenie bólu słabymi lub silnymi opioidami w zależności od potrzeby	20 mg	Nie wiem	Należy zwiększyć dawkę całkowitą tramadolu o 1/2 , do łącznie 600 mg w dwóch dawkach podzielonych.	Tramadol	Żadne z powyższych	Dobieranie leków z grupy NLPZ w zależności od rodzaju bólu	Przy pierwszych sygnałach ze strony Pacjenta dotyczących bólu
Od 6 lat do 15 lat	specjalista medycyny rodzinnej		NIE	TAK	Charakter bólu	Inicjuję leczenie bólu słabymi lub silnymi opioidami w zależności od potrzeby	Nie wiem	Nie wiem	Należy zamienić paracetamol na ketoprofen i podawać go 2x na dobę w dawce 100 mg	Tramadol	Dołączysz do leczenia pregabalinę zaczynając od dawki 75 mg dwa razy dziennie	Miareczkowanie morfiny w warunkach POZ/leczenia domowego	W chwili rozpoznania, że ból ma charakter neuropatyczny
Od 6 lat do 15 lat	w trakcie specjalizacji z medycyny rodzinnej		NIE	NIE	Moje doświadczenie w stosowaniu konkretnego leku	Inicjuję leczenie bólu słabymi lub silnymi opioidami w zależności od potrzeby	80 mg	Nie wiem	Należy włączyć leczenie morfiną doustnie o krótkim czasie działania w dawce ½ tbl po 20 mg co 4 godziny + doraźna dawka przeciwbólowa i miareczkować do osiągnięcia kontroli	Tramadol	Dołączysz do leczenia pregabalinę zaczynając od dawki 75 mg dwa razy dziennie	Opanowanie bólu przebijającego	W chwili rozpoznania, że ból ma charakter neuropatyczny
Od 6 lat do 15 lat	specjalista medycyny rodzinnej		NIE	TAK	Natężenie bólu zmierzone skalą oceny bólu	Inicjuję leczenie bólu słabymi lub silnymi opioidami w zależności od potrzeby	40 mg	80 mg	Należy włączyć leczenie morfiną doustnie o krótkim czasie działania w dawce ½ tbl po 20 mg co 4 godziny + doraźna dawka przeciwbólowa i miareczkować do osiągnięcia kontroli	Tramadol	Dołączysz do leczenia pregabalinę zaczynając od dawki 75 mg dwa razy dziennie	Miareczkowanie morfiny w warunkach POZ/leczenia domowego	Przy pierwszych sygnałach ze strony Pacjenta dotyczących bólu
Od 6 lat do 15 lat	specjalista medycyny rodzinnej		NIE	TAK	Moje doświadczenie w stosowaniu konkretnego leku	Inicjuję leczenie bólu słabymi lub silnymi opioidami w zależności od potrzeby	40 mg	80 mg	Należy włączyć leczenie buprenorfiną w plastrze, rozpoczynając od dawki 35 ug/h i stopniowo w razie potrzeby zwiększać dawkę co około 6 dni, aż do osiągnięcia kontroli bólu	Tramadol	Dołączysz do leczenia pregabalinę zaczynając od dawki 75 mg dwa razy dziennie	Miareczkowanie morfiny w warunkach POZ/leczenia domowego	W chwili rozpoznania, że ból ma charakter neuropatyczny
Od 6 lat do 15 lat	specjalista medycyny rodzinnej, W trakcie specjalizacji z chorób wewnętrznych		NIE	TAK	Charakter bólu	Inicjuję leczenie bólu słabymi lub silnymi opioidami w zależności od potrzeby	80 mg	80 mg	Należy w pierwszej kolejności dołączyć koanalgetyk, np. pregabalinę	Buprenorfina w plastrze (np. Transtec)	Dołączysz do leczenia pregabalinę zaczynając od dawki 75 mg dwa razy dziennie	Miareczkowanie morfiny w warunkach POZ/leczenia domowego	W chwili rozpoznania, że ból ma charakter neuropatyczny
Od 6 lat do 15 lat	w trakcie specjalizacji z medycyny rodzinnej		NIE	NIE	Dynamika zmian bólu, szybkość narastania	Stosuję preparaty tramadolu i buprenorfinę (w plastrach)	60 mg	20 mg	Należy włączyć leczenie morfiną doustnie o krótkim czasie działania w dawce ½ tbl po 20 mg co 4 godziny + doraźna dawka przeciwbólowa i miareczkować do osiągnięcia kontroli	Buprenorfina w plastrze (np. Transtec)	Dołączysz do leczenia gabapentynę starając się osiągnąć dawkę 3 x 300 mg	Miareczkowanie morfiny w warunkach POZ/leczenia domowego	W chwili rozpoznania, że ból ma charakter neuropatyczny
Od 6 lat do 15 lat	specjalista medycyny rodzinnej		NIE	TAK	Charakter bólu	Inicjuję leczenie bólu słabymi lub silnymi opioidami w zależności od potrzeby	40 mg	80 mg	Żadne z powyższych	Tramadol	Dołączysz do leczenia pregabalinę zaczynając od dawki 75 mg dwa razy dziennie	Dobieranie leków z grupy NLPZ w zależności od rodzaju bólu	B albo 2 stopień deabiny w innym rodzaju bólu
Od 6 lat do 15 lat	specjalista medycyny rodzinnej		NIE	TAK	Charakter bólu	Inicjuję leczenie bólu słabymi lub silnymi opioidami w zależności od potrzeby	40 mg	20 mg	Należy włączyć leczenie buprenorfiną w plastrze, rozpoczynając od dawki 35 ug/h i stopniowo w razie potrzeby zwiększać dawkę co około 6 dni, aż do osiągnięcia kontroli bólu	Tramadol	Dołączysz do leczenia gabapentynę starając się osiągnąć dawkę 3 x 300 mg	Zamiana jednego leku przeciwbólowego na inny (rotacja)	Gdy leki z 3 stopnia drabiny analgetycznej są mało skuteczne
Od 6 lat do 15 lat	w trakcie specjalizacji z medycyny rodzinnej		NIE	NIE	Charakter bólu	Stosuję preparaty tramadolu i buprenorfinę (w plastrach)	20 mg	40 mg	Należy włączyć leczenie buprenorfiną w plastrze, rozpoczynając od dawki 35 ug/h i stopniowo w razie potrzeby zwiększać dawkę co około 6 dni, aż do osiągnięcia kontroli bólu	Tramadol	Dołączysz do leczenia pregabalinę zaczynając od dawki 75 mg dwa razy dziennie	Miareczkowanie morfiny w warunkach POZ/leczenia domowego	Przy pierwszych sygnałach ze strony Pacjenta dotyczących bólu
Od 6 lat do 15 lat	specjalista medycyny rodzinnej		NIE	TAK	Charakter bólu	Stosuję preparaty tramadolu i buprenorfinę (w plastrach)	Nie wiem	Nie wiem	Należy włączyć leczenie morfiną doustnie o krótkim czasie działania w dawce ½ tbl po 20 mg co 4 godziny + doraźna dawka przeciwbólowa i miareczkować do osiągnięcia kontroli	Buprenorfina w plastrze (np. Transtec)	Dołączysz do leczenia pregabalinę zaczynając od dawki 75 mg dwa razy dziennie	Miareczkowanie morfiny w warunkach POZ/leczenia domowego	W chwili rozpoznania, że ból ma charakter neuropatyczny
Od 6 lat do 15 lat	w trakcie specjalizacji z medycyny rodzinnej		NIE	NIE	Natężenie bólu zmierzone skalą oceny bólu	Stosuję preparaty tramadolu i buprenorfinę (w plastrach)	20 mg	Nie wiem	Należy włączyć leczenie buprenorfiną w plastrze, rozpoczynając od dawki 35 ug/h i stopniowo w razie potrzeby zwiększać dawkę co około 6 dni, aż do osiągnięcia kontroli bólu	Tramadol	Dołączysz do leczenia gabapentynę starając się osiągnąć dawkę 3 x 300 mg	Miareczkowanie morfiny w warunkach POZ/leczenia domowego	Gdy leki z 3 stopnia drabiny analgetycznej są mało skuteczne
Od 6 lat do 15 lat	specjalista medycyny rodzinnej		NIE	TAK	Natężenie bólu zmierzone skalą oceny bólu	Stosuję preparaty tramadolu i buprenorfinę (w plastrach)	80 mg	80 mg	Należy włączyć leczenie morfiną doustnie o krótkim czasie działania w dawce ½ tbl po 20 mg co 4 godziny + doraźna dawka przeciwbólowa i miareczkować do osiągnięcia kontroli	Tramadol	Dołączysz do leczenia pregabalinę zaczynając od dawki 75 mg dwa razy dziennie	Miareczkowanie morfiny w warunkach POZ/leczenia domowego	W chwili rozpoznania, że ból ma charakter neuropatyczny
Od 6 lat do 15 lat	specjalista medycyny rodzinnej		NIE	TAK	Natężenie bólu zmierzone skalą oceny bólu	Stosuję preparaty tramadolu i buprenorfinę (w plastrach)	Nie wiem	Nie wiem	Należy włączyć leczenie buprenorfiną w plastrze, rozpoczynając od dawki 35 ug/h i stopniowo w razie potrzeby zwiększać dawkę co około 6 dni, aż do osiągnięcia kontroli bólu	Tramadol	Dołączysz do leczenia pregabalinę zaczynając od dawki 75 mg dwa razy dziennie	Miareczkowanie morfiny w warunkach POZ/leczenia domowego	W chwili rozpoznania, że ból ma charakter neuropatyczny
Od 6 lat do 15 lat	specjalista medycyny rodzinnej		NIE	TAK	Dynamika zmian bólu, szybkość narastania	Wypisuję leki opioidowe, ale tylko jako kontynuację terapii	Nie wiem	Nie wiem	Żadne z powyższych	Tramadol	Żadne z powyższych	Dołączanie koanalgetyków do leczenia bólu	Nigdy nie dołączam koanalgetyków w swojej praktyce
Od 6 lat do 15 lat	specjalista medycyny rodzinnej		NIE	TAK	Natężenie bólu zmierzone skalą oceny bólu	Inicjuję leczenie bólu słabymi lub silnymi opioidami w zależności od potrzeby	80 mg	80 mg	Należy w pierwszej kolejności dołączyć koanalgetyk, np. pregabalinę	Tramadol	Dołączysz do leczenia pregabalinę zaczynając od dawki 75 mg dwa razy dziennie	Dobieranie leków z grupy NLPZ w zależności od rodzaju bólu	W chwili rozpoznania, że ból ma charakter neuropatyczny
Od 6 lat do 15 lat	specjalista medycyny rodzinnej		NIE	TAK	Dynamika zmian bólu, szybkość narastania	Inicjuję leczenie bólu słabymi lub silnymi opioidami w zależności od potrzeby	80 mg	20 mg	Należy włączyć leczenie buprenorfiną w plastrze, rozpoczynając od dawki 35 ug/h i stopniowo w razie potrzeby zwiększać dawkę co około 6 dni, aż do osiągnięcia kontroli bólu	Buprenorfina w plastrze (np. Transtec)	Dołączysz do leczenia gabapentynę starając się osiągnąć dawkę 3 x 300 mg	Miareczkowanie morfiny w warunkach POZ/leczenia domowego	Przy pierwszych sygnałach ze strony Pacjenta dotyczących bólu
Od 6 lat do 15 lat	specjalista medycyny rodzinnej		NIE	TAK	Charakter bólu	Stosuję preparaty tramadolu i buprenorfinę (w plastrach)	Nie wiem	Nie wiem	Należy włączyć leczenie buprenorfiną w plastrze, rozpoczynając od dawki 35 ug/h i stopniowo w razie potrzeby zwiększać dawkę co około 6 dni, aż do osiągnięcia kontroli bólu	Morfina podawana doustnie o przedłużonym uwalnianiu	Dołączysz do leczenia pregabalinę zaczynając od dawki 75 mg dwa razy dziennie	Miareczkowanie morfiny w warunkach POZ/leczenia domowego	Gdy leki z 3 stopnia drabiny analgetycznej są mało skuteczne
Od 6 lat do 15 lat	brak		NIE	NIE	Natężenie bólu zmierzone skalą oceny bólu	Inicjuję leczenie bólu słabymi lub silnymi opioidami w zależności od potrzeby	Nie wiem	Nie wiem	Należy w pierwszej kolejności dołączyć koanalgetyk, np. pregabalinę	Tramadol	Dołączysz do leczenia pregabalinę zaczynając od dawki 75 mg dwa razy dziennie	Zamiana jednego leku przeciwbólowego na inny (rotacja)	W chwili rozpoznania, że ból ma charakter neuropatyczny
Od 6 lat do 15 lat	specjalista medycyny rodzinnej		NIE	TAK	Dynamika zmian bólu, szybkość narastania	Stosuję preparaty tramadolu i buprenorfinę (w plastrach)	40 mg	80 mg	Należy włączyć leczenie morfiną doustnie o krótkim czasie działania w dawce ½ tbl po 20 mg co 4 godziny + doraźna dawka przeciwbólowa i miareczkować do osiągnięcia kontroli	Tramadol	Dołączysz do leczenia pregabalinę zaczynając od dawki 75 mg dwa razy dziennie	Opanowanie bólu przebijającego	W chwili rozpoznania, że ból ma charakter neuropatyczny
Od 6 lat do 15 lat	specjalista medycyny rodzinnej		NIE	TAK	Dynamika zmian bólu, szybkość narastania	Stosuję preparaty tramadolu i buprenorfinę (w plastrach)	40 mg	Nie wiem	Należy w pierwszej kolejności dołączyć koanalgetyk, np. pregabalinę	Tramadol	Dołączysz do leczenia gabapentynę starając się osiągnąć dawkę 3 x 300 mg	Miareczkowanie morfiny w warunkach POZ/leczenia domowego	W chwili rozpoznania, że ból ma charakter neuropatyczny
Od 6 lat do 15 lat	specjalista medycyny rodzinnej		NIE	TAK	Charakter bólu	Stosuję preparaty tramadolu i buprenorfinę (w plastrach)	Nie wiem	Nie wiem	Należy w pierwszej kolejności dołączyć koanalgetyk, np. pregabalinę	Tramadol	Dołączysz do leczenia gabapentynę starając się osiągnąć dawkę 3 x 300 mg	Miareczkowanie morfiny w warunkach POZ/leczenia domowego	W chwili rozpoznania, że ból ma charakter neuropatyczny
Od 6 lat do 15 lat	specjalista chorób wewnętrznych		NIE	NIE	Charakter bólu	Wypisuję leki opioidowe, ale tylko jako kontynuację terapii	Nie wiem	Nie wiem	Należy włączyć leczenie buprenorfiną w plastrze, rozpoczynając od dawki 35 ug/h i stopniowo w razie potrzeby zwiększać dawkę co około 6 dni, aż do osiągnięcia kontroli bólu	Tramadol	Dołączysz do leczenia pregabalinę zaczynając od dawki 75 mg dwa razy dziennie	Dobieranie leków z grupy NLPZ w zależności od rodzaju bólu	W chwili rozpoznania, że ból ma charakter neuropatyczny
Od 6 lat do 15 lat	specjalista medycyny rodzinnej		NIE	TAK	Natężenie bólu zmierzone skalą oceny bólu	Stosuję preparaty tramadolu i buprenorfinę (w plastrach)	80 mg	Nie wiem	Należy w pierwszej kolejności dołączyć koanalgetyk, np. pregabalinę	Tramadol	Dołączysz do leczenia pregabalinę zaczynając od dawki 75 mg dwa razy dziennie	Miareczkowanie morfiny w warunkach POZ/leczenia domowego	W chwili rozpoznania, że ból ma charakter neuropatyczny
Od 6 lat do 15 lat	brak		NIE	NIE	Moje doświadczenie w stosowaniu konkretnego leku	Wypisuję leki opioidowe, ale tylko jako kontynuację terapii	Nie wiem	Nie wiem	Należy w pierwszej kolejności dołączyć koanalgetyk, np. pregabalinę	Tramadol	Żadne z powyższych	Miareczkowanie morfiny w warunkach POZ/leczenia domowego	Gdy leki z 3 stopnia drabiny analgetycznej są mało skuteczne
Od 6 lat do 15 lat	specjalista medycyny rodzinnej		NIE	TAK	Charakter bólu	Stosuję preparaty tramadolu i buprenorfinę (w plastrach)	20 mg	20 mg	Należy włączyć leczenie morfiną doustnie o krótkim czasie działania w dawce ½ tbl po 20 mg co 4 godziny + doraźna dawka przeciwbólowa i miareczkować do osiągnięcia kontroli	Morfina podawana doustnie o krótkim czasie działania	Dołączysz do leczenia pregabalinę zaczynając od dawki 75 mg dwa razy dziennie	Dołączanie koanalgetyków do leczenia bólu	W chwili rozpoznania, że ból ma charakter neuropatyczny
Od 6 lat do 15 lat	brak		NIE	NIE	Charakter bólu	Wypisuję leki opioidowe, ale tylko jako kontynuację terapii	60 mg	Nie wiem	Należy włączyć leczenie morfiną doustnie o krótkim czasie działania w dawce ½ tbl po 20 mg co 4 godziny + doraźna dawka przeciwbólowa i miareczkować do osiągnięcia kontroli	Nie stosuję opioidów w swojej praktyce lekarskiej	Skierujesz Pacjentkę do poradni leczenia bólu w trybie pilnym	Miareczkowanie morfiny w warunkach POZ/leczenia domowego	Nigdy nie dołączam koanalgetyków w swojej praktyce
Od 6 lat do 15 lat	specjalista medycyny rodzinnej, specjalista medycyny paliatywnej		NIE	TAK	Charakter bólu	Inicjuję leczenie bólu słabymi lub silnymi opioidami w zależności od potrzeby	60 mg	60 mg	Należy włączyć leczenie morfiną doustnie o krótkim czasie działania w dawce ½ tbl po 20 mg co 4 godziny + doraźna dawka przeciwbólowa i miareczkować do osiągnięcia kontroli	Tramadol	Dołączysz do leczenia pregabalinę zaczynając od dawki 75 mg dwa razy dziennie	Miareczkowanie morfiny w warunkach POZ/leczenia domowego	W chwili rozpoznania, że ból ma charakter neuropatyczny
Od 6 lat do 15 lat	w trakcie specjalizacji z medycyny rodzinnej		NIE	NIE	Charakter bólu	Wypisuję leki opioidowe, ale tylko jako kontynuację terapii	60 mg	80 mg	Należy zamienić paracetamol na ketoprofen i podawać go 2x na dobę w dawce 100 mg	Tramadol	Dołączysz do leczenia pregabalinę zaczynając od dawki 75 mg dwa razy dziennie	Dołączanie koanalgetyków do leczenia bólu	Gdy leki z 3 stopnia drabiny analgetycznej są mało skuteczne
Od 6 lat do 15 lat	specjalista medycyny rodzinnej		NIE	TAK	Natężenie bólu zmierzone skalą oceny bólu	Inicjuję leczenie bólu słabymi lub silnymi opioidami w zależności od potrzeby	Nie wiem	Nie wiem	Należy w pierwszej kolejności dołączyć koanalgetyk, np. pregabalinę	Tramadol	Skierujesz Pacjentkę do poradni leczenia bólu w trybie pilnym	Miareczkowanie morfiny w warunkach POZ/leczenia domowego	W chwili rozpoznania, że ból ma charakter neuropatyczny
Od 6 lat do 15 lat	specjalista medycyny rodzinnej		NIE	TAK	Natężenie bólu zmierzone skalą oceny bólu	Wypisuję leki opioidowe, ale tylko jako kontynuację terapii	Nie wiem	Nie wiem	Należy włączyć leczenie buprenorfiną w plastrze, rozpoczynając od dawki 35 ug/h i stopniowo w razie potrzeby zwiększać dawkę co około 6 dni, aż do osiągnięcia kontroli bólu	Buprenorfina w plastrze (np. Transtec)	Dołączysz do leczenia pregabalinę zaczynając od dawki 75 mg dwa razy dziennie	Opanowanie bólu przebijającego	W chwili rozpoznania, że ból ma charakter neuropatyczny
Od 6 lat do 15 lat	specjalista medycyny rodzinnej		NIE	TAK	Moje doświadczenie w stosowaniu konkretnego leku	Stosuję preparaty tramadolu i buprenorfinę (w plastrach)	Nie wiem	Nie wiem	Należy włączyć leczenie buprenorfiną w plastrze, rozpoczynając od dawki 35 ug/h i stopniowo w razie potrzeby zwiększać dawkę co około 6 dni, aż do osiągnięcia kontroli bólu	Tramadol	Dołączysz do leczenia pregabalinę zaczynając od dawki 75 mg dwa razy dziennie	Zamiana jednego leku przeciwbólowego na inny (rotacja)	W chwili rozpoznania, że ból ma charakter neuropatyczny
Od 6 lat do 15 lat	specjalista medycyny rodzinnej		NIE	TAK	Natężenie bólu zmierzone skalą oceny bólu	Stosuję preparaty tramadolu i buprenorfinę (w plastrach)	Nie wiem	Nie wiem	Należy włączyć leczenie morfiną doustnie o krótkim czasie działania w dawce ½ tbl po 20 mg co 4 godziny + doraźna dawka przeciwbólowa i miareczkować do osiągnięcia kontroli	Tramadol	Dołączysz do leczenia gabapentynę starając się osiągnąć dawkę 3 x 300 mg	Wszystko wyżej wymienione	W chwili rozpoznania, że ból ma charakter neuropatyczny
Od 6 lat do 15 lat	specjalista medycyny rodzinnej		NIE	TAK	Dynamika zmian bólu, szybkość narastania	Stosuję preparaty tramadolu i buprenorfinę (w plastrach)	Nie wiem	Nie wiem	Należy włączyć leczenie buprenorfiną w plastrze, rozpoczynając od dawki 35 ug/h i stopniowo w razie potrzeby zwiększać dawkę co około 6 dni, aż do osiągnięcia kontroli bólu	Tramadol	Dołączysz do leczenia pregabalinę zaczynając od dawki 75 mg dwa razy dziennie	Miareczkowanie morfiny w warunkach POZ/leczenia domowego	Gdy leki z 3 stopnia drabiny analgetycznej są mało skuteczne
Od 6 lat do 15 lat	specjalista medycyny rodzinnej		NIE	TAK	Dynamika zmian bólu, szybkość narastania	Inicjuję leczenie bólu słabymi lub silnymi opioidami w zależności od potrzeby	80 mg	80 mg	Należy włączyć leczenie buprenorfiną w plastrze, rozpoczynając od dawki 35 ug/h i stopniowo w razie potrzeby zwiększać dawkę co około 6 dni, aż do osiągnięcia kontroli bólu	Tramadol	Dołączysz do leczenia pregabalinę zaczynając od dawki 75 mg dwa razy dziennie	Miareczkowanie morfiny w warunkach POZ/leczenia domowego	Gdy leki z 3 stopnia drabiny analgetycznej są mało skuteczne
Od 6 lat do 15 lat	specjalista chorób wewnętrznych, w trakcie specjalizacji z medycyny rodzinnej		NIE	NIE	Charakter bólu	Wypisuję leki opioidowe, ale tylko jako kontynuację terapii	20 mg	20 mg	Należy włączyć leczenie morfiną doustnie o krótkim czasie działania w dawce ½ tbl po 20 mg co 4 godziny + doraźna dawka przeciwbólowa i miareczkować do osiągnięcia kontroli	Morfina podawana doustnie o krótkim czasie działania	Dołączysz do leczenia pregabalinę zaczynając od dawki 75 mg dwa razy dziennie	Dołączanie koanalgetyków do leczenia bólu	W momencie kwalifikowani chorego onkologicznie do leczenia chirurgicznego nowotworu
Od 6 lat do 15 lat	specjalista medycyny rodzinnej		NIE	TAK	Charakter bólu	Inicjuję leczenie bólu słabymi lub silnymi opioidami w zależności od potrzeby	Nie wiem	Nie wiem	Należy włączyć leczenie buprenorfiną w plastrze, rozpoczynając od dawki 35 ug/h i stopniowo w razie potrzeby zwiększać dawkę co około 6 dni, aż do osiągnięcia kontroli bólu	Buprenorfina w plastrze (np. Transtec)	Dołączysz do leczenia pregabalinę zaczynając od dawki 75 mg dwa razy dziennie	Miareczkowanie morfiny w warunkach POZ/leczenia domowego	Przy pierwszych sygnałach ze strony Pacjenta dotyczących bólu
Od 6 lat do 15 lat	specjalista medycyny rodzinnej		NIE	TAK	Natężenie bólu zmierzone skalą oceny bólu	Inicjuję leczenie bólu słabymi lub silnymi opioidami w zależności od potrzeby	Nie wiem	Nie wiem	Należy zamienić paracetamol na ketoprofen i podawać go 2x na dobę w dawce 100 mg	Tramadol	Dołączysz do leczenia pregabalinę zaczynając od dawki 75 mg dwa razy dziennie	Miareczkowanie morfiny w warunkach POZ/leczenia domowego	Gdy leki z 3 stopnia drabiny analgetycznej są mało skuteczne
Od 6 lat do 15 lat	specjalista medycyny rodzinnej		NIE	TAK	Charakter bólu	Inicjuję leczenie bólu słabymi lub silnymi opioidami w zależności od potrzeby	40 mg	20 mg	Należy włączyć leczenie buprenorfiną w plastrze, rozpoczynając od dawki 35 ug/h i stopniowo w razie potrzeby zwiększać dawkę co około 6 dni, aż do osiągnięcia kontroli bólu	Buprenorfina w plastrze (np. Transtec)	Dołączysz do leczenia gabapentynę starając się osiągnąć dawkę 3 x 300 mg	Miareczkowanie morfiny w warunkach POZ/leczenia domowego	W chwili rozpoznania, że ból ma charakter neuropatyczny
Od 6 lat do 15 lat	specjalista chorób wewnętrznych		NIE	NIE	Natężenie bólu zmierzone skalą oceny bólu	Inicjuję leczenie bólu słabymi lub silnymi opioidami w zależności od potrzeby	20 mg	20 mg	Należy włączyć leczenie buprenorfiną w plastrze, rozpoczynając od dawki 35 ug/h i stopniowo w razie potrzeby zwiększać dawkę co około 6 dni, aż do osiągnięcia kontroli bólu	Buprenorfina w plastrze (np. Transtec)	Dołączysz do leczenia gabapentynę starając się osiągnąć dawkę 3 x 300 mg	Dołączanie koanalgetyków do leczenia bólu	W chwili rozpoznania, że ból ma charakter neuropatyczny
Od 6 lat do 15 lat	specjalista medycyny rodzinnej		NIE	TAK	Natężenie bólu zmierzone skalą oceny bólu	Wypisuję leki opioidowe, ale tylko jako kontynuację terapii	40 mg	80 mg	Należy zwiększyć dawkę całkowitą tramadolu o 1/2 , do łącznie 600 mg w dwóch dawkach podzielonych.	Tramadol	Dołączysz do leczenia pregabalinę zaczynając od dawki 75 mg dwa razy dziennie	Opanowanie bólu przebijającego	W chwili rozpoznania, że ból ma charakter neuropatyczny
Od 6 lat do 15 lat	specjalista medycyny rodzinnej		NIE	TAK	Moje doświadczenie w stosowaniu konkretnego leku	Stosuję preparaty tramadolu i buprenorfinę (w plastrach)	Nie wiem	Nie wiem	Należy włączyć leczenie morfiną doustnie o krótkim czasie działania w dawce ½ tbl po 20 mg co 4 godziny + doraźna dawka przeciwbólowa i miareczkować do osiągnięcia kontroli	Tramadol	Dołączysz do leczenia pregabalinę zaczynając od dawki 75 mg dwa razy dziennie	Miareczkowanie morfiny w warunkach POZ/leczenia domowego	W chwili rozpoznania, że ból ma charakter neuropatyczny
Od 6 lat do 15 lat	specjalista medycyny rodzinnej, specjalista medycyny paliatywnej		NIE	TAK	Natężenie bólu zmierzone skalą oceny bólu	Inicjuję leczenie bólu słabymi lub silnymi opioidami w zależności od potrzeby	80 mg	80 mg	Należy włączyć leczenie morfiną doustnie o krótkim czasie działania w dawce ½ tbl po 20 mg co 4 godziny + doraźna dawka przeciwbólowa i miareczkować do osiągnięcia kontroli	Buprenorfina w plastrze (np. Transtec)	Dołączysz do leczenia pregabalinę zaczynając od dawki 75 mg dwa razy dziennie	Żadne z powyższych	W chwili rozpoznania, że ból ma charakter neuropatyczny
Od 6 lat do 15 lat	specjalista medycyny rodzinnej		NIE	TAK	Natężenie bólu zmierzone skalą oceny bólu	Inicjuję leczenie bólu słabymi lub silnymi opioidami w zależności od potrzeby	80 mg	60 mg	Należy włączyć leczenie morfiną doustnie o krótkim czasie działania w dawce ½ tbl po 20 mg co 4 godziny + doraźna dawka przeciwbólowa i miareczkować do osiągnięcia kontroli	Oksykodon	Dołączysz do leczenia pregabalinę zaczynając od dawki 75 mg dwa razy dziennie	Żadne z powyższych	W chwili rozpoznania, że ból ma charakter neuropatyczny
Od 6 lat do 15 lat	specjalista medycyny rodzinnej		NIE	TAK	Charakter bólu	Inicjuję leczenie bólu słabymi lub silnymi opioidami w zależności od potrzeby	Nie wiem	Nie wiem	Należy włączyć leczenie buprenorfiną w plastrze, rozpoczynając od dawki 35 ug/h i stopniowo w razie potrzeby zwiększać dawkę co około 6 dni, aż do osiągnięcia kontroli bólu	Buprenorfina w plastrze (np. Transtec)	Dołączysz do leczenia gabapentynę starając się osiągnąć dawkę 3 x 300 mg	Miareczkowanie morfiny w warunkach POZ/leczenia domowego	W chwili rozpoznania, że ból ma charakter neuropatyczny
Od 6 lat do 15 lat	specjalista medycyny rodzinnej		NIE	TAK	Dynamika zmian bólu, szybkość narastania	Stosuję tylko tramadol	Nie wiem	Nie wiem	Należy w pierwszej kolejności dołączyć koanalgetyk, np. pregabalinę	Tramadol	Dołączysz do leczenia pregabalinę zaczynając od dawki 75 mg dwa razy dziennie	Zamiana jednego leku przeciwbólowego na inny (rotacja)	W chwili rozpoznania, że ból ma charakter neuropatyczny
Od 6 lat do 15 lat	specjalista medycyny rodzinnej		NIE	TAK	Charakter bólu	Inicjuję leczenie bólu słabymi lub silnymi opioidami w zależności od potrzeby	Nie wiem	Nie wiem	Należy włączyć leczenie buprenorfiną w plastrze, rozpoczynając od dawki 35 ug/h i stopniowo w razie potrzeby zwiększać dawkę co około 6 dni, aż do osiągnięcia kontroli bólu	Tramadol	Dołączysz do leczenia pregabalinę zaczynając od dawki 75 mg dwa razy dziennie	Dołączanie koanalgetyków do leczenia bólu	Przy pierwszych sygnałach ze strony Pacjenta dotyczących bólu
Od 6 lat do 15 lat	specjalista medycyny rodzinnej		NIE	TAK	Natężenie bólu zmierzone skalą oceny bólu	Inicjuję leczenie bólu słabymi lub silnymi opioidami w zależności od potrzeby	60 mg	60 mg	Należy włączyć leczenie morfiną doustnie o krótkim czasie działania w dawce ½ tbl po 20 mg co 4 godziny + doraźna dawka przeciwbólowa i miareczkować do osiągnięcia kontroli	Buprenorfina w plastrze (np. Transtec)	Dołączysz do leczenia pregabalinę zaczynając od dawki 75 mg dwa razy dziennie	Żadne z powyższych	W chwili rozpoznania, że ból ma charakter neuropatyczny
Od 6 lat do 15 lat	specjalista medycyny rodzinnej		NIE	TAK	Moje doświadczenie w stosowaniu konkretnego leku	Inicjuję leczenie bólu słabymi lub silnymi opioidami w zależności od potrzeby	60 mg	60 mg	Należy zamienić paracetamol na ketoprofen i podawać go 2x na dobę w dawce 100 mg	Oksykodon	Dołączysz do leczenia gabapentynę starając się osiągnąć dawkę 3 x 300 mg	Żadne z powyższych	Gdy leki z 3 stopnia drabiny analgetycznej są mało skuteczne
Od 6 lat do 15 lat	specjalista medycyny rodzinnej		NIE	TAK	Natężenie bólu zmierzone skalą oceny bólu	Inicjuję leczenie bólu słabymi lub silnymi opioidami w zależności od potrzeby	80 mg	80 mg	Żadne z powyższych	Buprenorfina w plastrze (np. Transtec)	Dołączysz do leczenia pregabalinę zaczynając od dawki 75 mg dwa razy dziennie	Opanowanie bólu przebijającego	W chwili rozpoznania, że ból ma charakter neuropatyczny
Od 6 lat do 15 lat	specjalista medycyny rodzinnej		NIE	TAK	Natężenie bólu zmierzone skalą oceny bólu	Inicjuję leczenie bólu słabymi lub silnymi opioidami w zależności od potrzeby	80 mg	80 mg	Należy włączyć leczenie morfiną doustnie o krótkim czasie działania w dawce ½ tbl po 20 mg co 4 godziny + doraźna dawka przeciwbólowa i miareczkować do osiągnięcia kontroli	Tramadol	Dołączysz do leczenia pregabalinę zaczynając od dawki 75 mg dwa razy dziennie	Opanowanie bólu przebijającego	W chwili rozpoznania, że ból ma charakter neuropatyczny
Od 6 lat do 15 lat	specjalista medycyny rodzinnej		NIE	TAK	Natężenie bólu zmierzone skalą oceny bólu	Stosuję preparaty tramadolu i buprenorfinę (w plastrach)	Nie wiem	Nie wiem	Należy zamienić paracetamol na ketoprofen i podawać go 2x na dobę w dawce 100 mg	Tramadol	Dołączysz do leczenia pregabalinę zaczynając od dawki 75 mg dwa razy dziennie	Miareczkowanie morfiny w warunkach POZ/leczenia domowego	Gdy leki z 3 stopnia drabiny analgetycznej są mało skuteczne
Od 6 lat do 15 lat	specjalista medycyny rodzinnej		NIE	TAK	Natężenie bólu zmierzone skalą oceny bólu	Stosuję preparaty tramadolu i buprenorfinę (w plastrach)	60 mg	Nie wiem	Należy w pierwszej kolejności dołączyć koanalgetyk, np. pregabalinę	Tramadol	Dołączysz do leczenia pregabalinę zaczynając od dawki 75 mg dwa razy dziennie	Miareczkowanie morfiny w warunkach POZ/leczenia domowego	W chwili rozpoznania, że ból ma charakter neuropatyczny
Od 6 lat do 15 lat	specjalista medycyny rodzinnej		NIE	TAK	Natężenie bólu zmierzone skalą oceny bólu	Stosuję preparaty tramadolu i buprenorfinę (w plastrach)	40 mg	20 mg	Żadne z powyższych	Tramadol	Dołączysz do leczenia pregabalinę zaczynając od dawki 75 mg dwa razy dziennie	Zamiana jednego leku przeciwbólowego na inny (rotacja)	W chwili rozpoznania, że ból ma charakter neuropatyczny
Od 6 lat do 15 lat	specjalista chorób wewnętrznych		NIE	NIE	Moje doświadczenie w stosowaniu konkretnego leku	Wypisuję leki opioidowe, ale tylko jako kontynuację terapii	20 mg	Nie wiem	Należy zwiększyć dawkę całkowitą tramadolu o 1/2 , do łącznie 600 mg w dwóch dawkach podzielonych.	Tramadol	Dołączysz do leczenia pregabalinę zaczynając od dawki 75 mg dwa razy dziennie	Miareczkowanie morfiny w warunkach POZ/leczenia domowego	W chwili rozpoznania, że ból ma charakter neuropatyczny
Od 6 lat do 15 lat	specjalista medycyny rodzinnej		NIE	TAK	Dynamika zmian bólu, szybkość narastania	Inicjuję leczenie bólu słabymi lub silnymi opioidami w zależności od potrzeby	80 mg	40 mg	Należy włączyć leczenie morfiną doustnie o krótkim czasie działania w dawce ½ tbl po 20 mg co 4 godziny + doraźna dawka przeciwbólowa i miareczkować do osiągnięcia kontroli	Tramadol	Dołączysz do leczenia gabapentynę starając się osiągnąć dawkę 3 x 300 mg	Dobieranie leków z grupy NLPZ w zależności od rodzaju bólu	Gdy leki z 3 stopnia drabiny analgetycznej są mało skuteczne
Od 6 lat do 15 lat	w trakcie specjalizacji z medycyny rodzinnej		NIE	NIE	Dynamika zmian bólu, szybkość narastania	Inicjuję leczenie bólu słabymi lub silnymi opioidami w zależności od potrzeby	40 mg	20 mg	Należy włączyć leczenie morfiną doustnie o krótkim czasie działania w dawce ½ tbl po 20 mg co 4 godziny + doraźna dawka przeciwbólowa i miareczkować do osiągnięcia kontroli	Tramadol	Dołączysz do leczenia pregabalinę zaczynając od dawki 75 mg dwa razy dziennie	Opanowanie bólu przebijającego	W chwili rozpoznania, że ból ma charakter neuropatyczny
Od 6 lat do 15 lat	specjalista chorób dzieci		NIE	NIE	Dynamika zmian bólu, szybkość narastania	Wypisuję leki opioidowe, ale tylko jako kontynuację terapii	Nie wiem	Nie wiem	Należy w pierwszej kolejności dołączyć koanalgetyk, np. pregabalinę	Oksykodon	Dołączysz do leczenia pregabalinę zaczynając od dawki 75 mg dwa razy dziennie	Dołączanie koanalgetyków do leczenia bólu	W chwili rozpoznania, że ból ma charakter neuropatyczny
Od 6 lat do 15 lat	specjalista chorób wewnętrznych		NIE	NIE	Charakter bólu	Inicjuję leczenie bólu słabymi lub silnymi opioidami w zależności od potrzeby	80 mg	80 mg	Należy w pierwszej kolejności dołączyć koanalgetyk, np. pregabalinę	Tramadol	Dołączysz do leczenia pregabalinę zaczynając od dawki 75 mg dwa razy dziennie	Miareczkowanie morfiny w warunkach POZ/leczenia domowego	W chwili rozpoznania, że ból ma charakter neuropatyczny
Od 6 lat do 15 lat	specjalista medycyny rodzinnej		NIE	TAK	Natężenie bólu zmierzone skalą oceny bólu	Stosuję preparaty tramadolu i buprenorfinę (w plastrach)	Nie wiem	Nie wiem	Należy włączyć leczenie buprenorfiną w plastrze, rozpoczynając od dawki 35 ug/h i stopniowo w razie potrzeby zwiększać dawkę co około 6 dni, aż do osiągnięcia kontroli bólu	Buprenorfina w plastrze (np. Transtec)	Skierujesz Pacjentkę do poradni leczenia bólu w trybie pilnym	Zamiana jednego leku przeciwbólowego na inny (rotacja)	Nigdy nie dołączam koanalgetyków w swojej praktyce
Od 6 lat do 15 lat	specjalista medycyny rodzinnej		NIE	TAK	Charakter bólu	Inicjuję leczenie bólu słabymi lub silnymi opioidami w zależności od potrzeby	Nie wiem	Nie wiem	Należy włączyć leczenie buprenorfiną w plastrze, rozpoczynając od dawki 35 ug/h i stopniowo w razie potrzeby zwiększać dawkę co około 6 dni, aż do osiągnięcia kontroli bólu	Buprenorfina w plastrze (np. Transtec)	Dołączysz do leczenia gabapentynę starając się osiągnąć dawkę 3 x 300 mg	Miareczkowanie morfiny w warunkach POZ/leczenia domowego	Nigdy nie dołączam koanalgetyków w swojej praktyce
Od 6 lat do 15 lat	specjalista medycyny rodzinnej		NIE	TAK	Natężenie bólu zmierzone skalą oceny bólu	Inicjuję leczenie bólu słabymi lub silnymi opioidami w zależności od potrzeby	Nie wiem	Nie wiem	Należy włączyć leczenie buprenorfiną w plastrze, rozpoczynając od dawki 35 ug/h i stopniowo w razie potrzeby zwiększać dawkę co około 6 dni, aż do osiągnięcia kontroli bólu	Buprenorfina w plastrze (np. Transtec)	Dołączysz do leczenia pregabalinę zaczynając od dawki 75 mg dwa razy dziennie	Miareczkowanie morfiny w warunkach POZ/leczenia domowego	Gdy leki z 3 stopnia drabiny analgetycznej są mało skuteczne
Od 6 lat do 15 lat	specjalista medycyny rodzinnej		NIE	TAK	Natężenie bólu zmierzone skalą oceny bólu	Inicjuję leczenie bólu słabymi lub silnymi opioidami w zależności od potrzeby	Nie wiem	Nie wiem	Należy włączyć leczenie morfiną doustnie o krótkim czasie działania w dawce ½ tbl po 20 mg co 4 godziny + doraźna dawka przeciwbólowa i miareczkować do osiągnięcia kontroli	Buprenorfina w plastrze (np. Transtec)	Dołączysz do leczenia pregabalinę zaczynając od dawki 75 mg dwa razy dziennie	Miareczkowanie morfiny w warunkach POZ/leczenia domowego	W chwili rozpoznania, że ból ma charakter neuropatyczny
Od 6 lat do 15 lat	specjalista medycyny rodzinnej		NIE	TAK	Dynamika zmian bólu, szybkość narastania	Stosuję preparaty tramadolu i buprenorfinę (w plastrach)	80 mg	60 mg	Należy włączyć leczenie morfiną doustnie o krótkim czasie działania w dawce ½ tbl po 20 mg co 4 godziny + doraźna dawka przeciwbólowa i miareczkować do osiągnięcia kontroli	Tramadol	Dołączysz do leczenia gabapentynę starając się osiągnąć dawkę 3 x 300 mg	Opanowanie bólu przebijającego	W chwili rozpoznania, że ból ma charakter neuropatyczny
Od 6 lat do 15 lat	brak		NIE	NIE	Natężenie bólu zmierzone skalą oceny bólu	Inicjuję leczenie bólu słabymi lub silnymi opioidami w zależności od potrzeby	80 mg	80 mg	Żadne z powyższych	Tramadol	Dołączysz do leczenia gabapentynę starając się osiągnąć dawkę 3 x 300 mg	Miareczkowanie morfiny w warunkach POZ/leczenia domowego	W chwili rozpoznania, że ból ma charakter neuropatyczny
Od 6 lat do 15 lat	w trakcie specjalizacji z medycyny rodzinnej		NIE	NIE	Charakter bólu	Inicjuję leczenie bólu słabymi lub silnymi opioidami w zależności od potrzeby	20 mg	20 mg	Należy włączyć leczenie morfiną doustnie o krótkim czasie działania w dawce ½ tbl po 20 mg co 4 godziny + doraźna dawka przeciwbólowa i miareczkować do osiągnięcia kontroli	Tramadol	Dołączysz do leczenia pregabalinę zaczynając od dawki 75 mg dwa razy dziennie	Dołączanie koanalgetyków do leczenia bólu	Gdy leki z 2. st. drabiny analfetycznej są za słabe
Od 6 lat do 15 lat	specjalista chorób wewnętrznych		NIE	NIE	Dynamika zmian bólu, szybkość narastania	Inicjuję leczenie bólu słabymi lub silnymi opioidami w zależności od potrzeby	20 mg	40 mg	Należy włączyć leczenie morfiną doustnie o krótkim czasie działania w dawce ½ tbl po 20 mg co 4 godziny + doraźna dawka przeciwbólowa i miareczkować do osiągnięcia kontroli	Tramadol	Dołączysz do leczenia gabapentynę starając się osiągnąć dawkę 3 x 300 mg	Zamiana jednego leku przeciwbólowego na inny (rotacja)	W chwili rozpoznania, że ból ma charakter neuropatyczny
Od 6 lat do 15 lat	w trakcie specjalizacji z medycyny rodzinnej		NIE	NIE	Moje doświadczenie w stosowaniu konkretnego leku	Stosuję preparaty tramadolu i buprenorfinę (w plastrach)	40 mg	20 mg	Należy w pierwszej kolejności dołączyć koanalgetyk, np. pregabalinę	Tramadol	Dołączysz do leczenia pregabalinę zaczynając od dawki 75 mg dwa razy dziennie	Miareczkowanie morfiny w warunkach POZ/leczenia domowego	W chwili rozpoznania, że ból ma charakter neuropatyczny
Od 6 lat do 15 lat	specjalista medycyny rodzinnej		NIE	TAK	Natężenie bólu zmierzone skalą oceny bólu	Inicjuję leczenie bólu słabymi lub silnymi opioidami w zależności od potrzeby	80 mg	80 mg	Należy włączyć leczenie morfiną doustnie o krótkim czasie działania w dawce ½ tbl po 20 mg co 4 godziny + doraźna dawka przeciwbólowa i miareczkować do osiągnięcia kontroli	Tramadol	Dołączysz do leczenia pregabalinę zaczynając od dawki 75 mg dwa razy dziennie	Zamiana jednego leku przeciwbólowego na inny (rotacja)	W chwili rozpoznania, że ból ma charakter neuropatyczny
Od 6 lat do 15 lat	specjalista medycyny rodzinnej		NIE	TAK	Umiejscowienie bólu	Stosuję preparaty tramadolu i buprenorfinę (w plastrach)	Nie wiem	Nie wiem	Należy włączyć leczenie buprenorfiną w plastrze, rozpoczynając od dawki 35 ug/h i stopniowo w razie potrzeby zwiększać dawkę co około 6 dni, aż do osiągnięcia kontroli bólu	Tramadol	Dołączysz do leczenia gabapentynę starając się osiągnąć dawkę 3 x 300 mg	Miareczkowanie morfiny w warunkach POZ/leczenia domowego	W chwili rozpoznania, że ból ma charakter neuropatyczny
Od 6 lat do 15 lat	specjalista medycyny rodzinnej		NIE	TAK	Charakter bólu	Stosuję preparaty tramadolu i buprenorfinę (w plastrach)	Nie wiem	Nie wiem	Należy włączyć leczenie buprenorfiną w plastrze, rozpoczynając od dawki 35 ug/h i stopniowo w razie potrzeby zwiększać dawkę co około 6 dni, aż do osiągnięcia kontroli bólu	Tramadol	Dołączysz do leczenia pregabalinę zaczynając od dawki 75 mg dwa razy dziennie	Miareczkowanie morfiny w warunkach POZ/leczenia domowego	W chwili rozpoznania, że ból ma charakter neuropatyczny
Od 6 lat do 15 lat	specjalista medycyny rodzinnej		NIE	TAK	Natężenie bólu zmierzone skalą oceny bólu	Stosuję tylko tramadol	Nie wiem	Nie wiem	Należy w pierwszej kolejności dołączyć koanalgetyk, np. pregabalinę	Tramadol	Dołączysz do leczenia pregabalinę zaczynając od dawki 75 mg dwa razy dziennie	Dołączanie koanalgetyków do leczenia bólu	Nigdy nie dołączam koanalgetyków w swojej praktyce
Od 6 lat do 15 lat	specjalista medycyny rodzinnej		NIE	TAK	Natężenie bólu zmierzone skalą oceny bólu	Inicjuję leczenie bólu słabymi lub silnymi opioidami w zależności od potrzeby	80 mg	80 mg	Należy włączyć leczenie buprenorfiną w plastrze, rozpoczynając od dawki 35 ug/h i stopniowo w razie potrzeby zwiększać dawkę co około 6 dni, aż do osiągnięcia kontroli bólu	Buprenorfina w plastrze (np. Transtec)	Dołączysz do leczenia pregabalinę zaczynając od dawki 75 mg dwa razy dziennie	Dołączanie koanalgetyków do leczenia bólu	W chwili rozpoznania, że ból ma charakter neuropatyczny
Od 6 lat do 15 lat	specjalista medycyny rodzinnej		NIE	TAK	Natężenie bólu zmierzone skalą oceny bólu	Inicjuję leczenie bólu słabymi lub silnymi opioidami w zależności od potrzeby	80 mg	40 mg	Należy włączyć leczenie morfiną doustnie o krótkim czasie działania w dawce ½ tbl po 20 mg co 4 godziny + doraźna dawka przeciwbólowa i miareczkować do osiągnięcia kontroli	Buprenorfina w plastrze (np. Transtec)	Dołączysz do leczenia pregabalinę zaczynając od dawki 75 mg dwa razy dziennie	Dobieranie leków z grupy NLPZ w zależności od rodzaju bólu	W chwili rozpoznania, że ból ma charakter neuropatyczny
Od 6 lat do 15 lat	specjalista medycyny rodzinnej		NIE	TAK	Natężenie bólu zmierzone skalą oceny bólu	Stosuję preparaty tramadolu i buprenorfinę (w plastrach)	Nie wiem	Nie wiem	Żadne z powyższych	Tramadol	Dołączysz do leczenia gabapentynę starając się osiągnąć dawkę 3 x 300 mg	Miareczkowanie morfiny w warunkach POZ/leczenia domowego	W chwili rozpoznania, że ból ma charakter neuropatyczny
Od 6 lat do 15 lat	specjalista medycyny rodzinnej		NIE	TAK	Natężenie bólu zmierzone skalą oceny bólu	Inicjuję leczenie bólu słabymi lub silnymi opioidami w zależności od potrzeby	40 mg	20 mg	Należy włączyć leczenie buprenorfiną w plastrze, rozpoczynając od dawki 35 ug/h i stopniowo w razie potrzeby zwiększać dawkę co około 6 dni, aż do osiągnięcia kontroli bólu	Buprenorfina w plastrze (np. Transtec)	Dołączysz do leczenia gabapentynę starając się osiągnąć dawkę 3 x 300 mg	Zamiana jednego leku przeciwbólowego na inny (rotacja)	W chwili rozpoznania, że ból ma charakter neuropatyczny
Od 6 lat do 15 lat	specjalista medycyny rodzinnej		NIE	TAK	Natężenie bólu zmierzone skalą oceny bólu	Stosuję preparaty tramadolu i buprenorfinę (w plastrach)	Nie wiem	Nie wiem	Należy w pierwszej kolejności dołączyć koanalgetyk, np. pregabalinę	Tramadol	Dołączysz do leczenia gabapentynę starając się osiągnąć dawkę 3 x 300 mg	Miareczkowanie morfiny w warunkach POZ/leczenia domowego	Przy pierwszych sygnałach ze strony Pacjenta dotyczących bólu
Od 6 lat do 15 lat	specjalista medycyny rodzinnej		NIE	TAK	Moje doświadczenie w stosowaniu konkretnego leku	Wypisuję leki opioidowe, ale tylko jako kontynuację terapii	80 mg	80 mg	Należy w pierwszej kolejności dołączyć koanalgetyk, np. pregabalinę	Nie stosuję opioidów w swojej praktyce lekarskiej	Dołączysz do leczenia pregabalinę zaczynając od dawki 75 mg dwa razy dziennie	Zamiana jednego leku przeciwbólowego na inny (rotacja)	W chwili rozpoznania, że ból ma charakter neuropatyczny
Od 6 lat do 15 lat	w trakcie specjalizacji z medycyny rodzinnej		NIE	NIE	Natężenie bólu zmierzone skalą oceny bólu	Inicjuję leczenie bólu słabymi lub silnymi opioidami w zależności od potrzeby	Nie wiem	Nie wiem	Należy włączyć leczenie buprenorfiną w plastrze, rozpoczynając od dawki 35 ug/h i stopniowo w razie potrzeby zwiększać dawkę co około 6 dni, aż do osiągnięcia kontroli bólu	Buprenorfina w plastrze (np. Transtec)	Dołączysz do leczenia gabapentynę starając się osiągnąć dawkę 3 x 300 mg	Miareczkowanie morfiny w warunkach POZ/leczenia domowego	W chwili rozpoznania, że ból ma charakter neuropatyczny
Od 6 lat do 15 lat	specjalista medycyny rodzinnej		NIE	TAK	Moje doświadczenie w stosowaniu konkretnego leku	Stosuję preparaty tramadolu i buprenorfinę (w plastrach)	Nie wiem	Nie wiem	Należy włączyć leczenie morfiną doustnie o krótkim czasie działania w dawce ½ tbl po 20 mg co 4 godziny + doraźna dawka przeciwbólowa i miareczkować do osiągnięcia kontroli	Tramadol	Dołączysz do leczenia pregabalinę zaczynając od dawki 75 mg dwa razy dziennie	Zamiana jednego leku przeciwbólowego na inny (rotacja)	W chwili rozpoznania, że ból ma charakter neuropatyczny
Od 6 lat do 15 lat	specjalista medycyny rodzinnej		NIE	TAK	Charakter bólu	Stosuję preparaty tramadolu i buprenorfinę (w plastrach)	Nie wiem	Nie wiem	Należy włączyć leczenie buprenorfiną w plastrze, rozpoczynając od dawki 35 ug/h i stopniowo w razie potrzeby zwiększać dawkę co około 6 dni, aż do osiągnięcia kontroli bólu	Buprenorfina w plastrze (np. Transtec)	Dołączysz do leczenia pregabalinę zaczynając od dawki 75 mg dwa razy dziennie	Dołączanie koanalgetyków do leczenia bólu	W chwili rozpoznania, że ból ma charakter neuropatyczny
Od 6 lat do 15 lat	specjalista medycyny rodzinnej		NIE	TAK	Dynamika zmian bólu, szybkość narastania	Stosuję preparaty tramadolu i buprenorfinę (w plastrach)	Nie wiem	Nie wiem	Należy w pierwszej kolejności dołączyć koanalgetyk, np. pregabalinę	Tramadol	Dołączysz do leczenia gabapentynę starając się osiągnąć dawkę 3 x 300 mg	Miareczkowanie morfiny w warunkach POZ/leczenia domowego	W chwili rozpoznania, że ból ma charakter neuropatyczny
Od 6 lat do 15 lat	specjalista medycyny rodzinnej		NIE	TAK	Charakter bólu	Inicjuję leczenie bólu słabymi lub silnymi opioidami w zależności od potrzeby	60 mg	40 mg	Należy włączyć leczenie morfiną doustnie o krótkim czasie działania w dawce ½ tbl po 20 mg co 4 godziny + doraźna dawka przeciwbólowa i miareczkować do osiągnięcia kontroli	Oksykodon	Dołączysz do leczenia pregabalinę zaczynając od dawki 75 mg dwa razy dziennie	Zamiana jednego leku przeciwbólowego na inny (rotacja)	W chwili rozpoznania, że ból ma charakter neuropatyczny
Od 6 lat do 15 lat	specjalista chorób wewnętrznych		NIE	NIE	Natężenie bólu zmierzone skalą oceny bólu	Inicjuję leczenie bólu słabymi lub silnymi opioidami w zależności od potrzeby	Nie wiem	20 mg	Należy w pierwszej kolejności dołączyć koanalgetyk, np. pregabalinę	Buprenorfina w plastrze (np. Transtec)	Dołączysz do leczenia gabapentynę starając się osiągnąć dawkę 3 x 300 mg	Żadne z powyższych	W chwili rozpoznania, że ból ma charakter neuropatyczny
Od 6 lat do 15 lat	specjalista medycyny rodzinnej		NIE	TAK	Natężenie bólu zmierzone skalą oceny bólu	Stosuję preparaty tramadolu i buprenorfinę (w plastrach)	80 mg	40 mg	Należy w pierwszej kolejności dołączyć koanalgetyk, np. pregabalinę	Tramadol	Dołączysz do leczenia gabapentynę starając się osiągnąć dawkę 3 x 300 mg	Miareczkowanie morfiny w warunkach POZ/leczenia domowego	Gdy leki z 3 stopnia drabiny analgetycznej są mało skuteczne
Od 6 lat do 15 lat	specjalista medycyny rodzinnej		NIE	TAK	Charakter bólu	Inicjuję leczenie bólu słabymi lub silnymi opioidami w zależności od potrzeby	80 mg	60 mg	Należy włączyć leczenie morfiną doustnie o krótkim czasie działania w dawce ½ tbl po 20 mg co 4 godziny + doraźna dawka przeciwbólowa i miareczkować do osiągnięcia kontroli	Tramadol	Dołączysz do leczenia pregabalinę zaczynając od dawki 75 mg dwa razy dziennie	Dołączanie koanalgetyków do leczenia bólu	W chwili rozpoznania, że ból ma charakter neuropatyczny
Od 6 lat do 15 lat	Anestezjologia i intensywna terapia		NIE	NIE	Charakter bólu	Stosuję preparaty tramadolu i buprenorfinę (w plastrach)	20 mg	20 mg	Należy włączyć leczenie morfiną doustnie o krótkim czasie działania w dawce ½ tbl po 20 mg co 4 godziny + doraźna dawka przeciwbólowa i miareczkować do osiągnięcia kontroli	Tramadol	Dołączysz do leczenia gabapentynę starając się osiągnąć dawkę 3 x 300 mg	Zamiana jednego leku przeciwbólowego na inny (rotacja)	W chwili rozpoznania, że ból ma charakter neuropatyczny
Od 6 lat do 15 lat	specjalista medycyny rodzinnej, specjalista medycyny paliatywnej		NIE	TAK	Charakter bólu	Inicjuję leczenie bólu słabymi lub silnymi opioidami w zależności od potrzeby	80 mg	80 mg	Należy włączyć leczenie morfiną doustnie o krótkim czasie działania w dawce ½ tbl po 20 mg co 4 godziny + doraźna dawka przeciwbólowa i miareczkować do osiągnięcia kontroli	Oksykodon	Dołączysz do leczenia pregabalinę zaczynając od dawki 75 mg dwa razy dziennie	Opanowanie bólu przebijającego	Przy pierwszych sygnałach ze strony Pacjenta dotyczących bólu
Od 6 lat do 15 lat	w trakcie specjalizacji z medycyny rodzinnej		NIE	NIE	Natężenie bólu zmierzone skalą oceny bólu	Inicjuję leczenie bólu słabymi lub silnymi opioidami w zależności od potrzeby	Nie wiem	Nie wiem	Należy włączyć leczenie buprenorfiną w plastrze, rozpoczynając od dawki 35 ug/h i stopniowo w razie potrzeby zwiększać dawkę co około 6 dni, aż do osiągnięcia kontroli bólu	Buprenorfina w plastrze (np. Transtec)	Dołączysz do leczenia pregabalinę zaczynając od dawki 75 mg dwa razy dziennie	Dołączanie koanalgetyków do leczenia bólu	W chwili rozpoznania, że ból ma charakter neuropatyczny
Od 6 lat do 15 lat	specjalista medycyny rodzinnej		NIE	TAK	Natężenie bólu zmierzone skalą oceny bólu	Inicjuję leczenie bólu słabymi lub silnymi opioidami w zależności od potrzeby	20 mg	Nie wiem	Należy włączyć leczenie morfiną doustnie o krótkim czasie działania w dawce ½ tbl po 20 mg co 4 godziny + doraźna dawka przeciwbólowa i miareczkować do osiągnięcia kontroli	Morfina podawana doustnie o krótkim czasie działania	Dołączysz do leczenia pregabalinę zaczynając od dawki 75 mg dwa razy dziennie	Zamiana jednego leku przeciwbólowego na inny (rotacja)	W chwili rozpoznania, że ból ma charakter neuropatyczny
Od 6 lat do 15 lat	specjalista chorób wewnętrznych		NIE	NIE	Natężenie bólu zmierzone skalą oceny bólu	Stosuję preparaty tramadolu i buprenorfinę (w plastrach)	20 mg	60 mg	Należy w pierwszej kolejności dołączyć koanalgetyk, np. pregabalinę	Tramadol	Dołączysz do leczenia pregabalinę zaczynając od dawki 75 mg dwa razy dziennie	Miareczkowanie morfiny w warunkach POZ/leczenia domowego	W chwili rozpoznania, że ból ma charakter neuropatyczny
Od 6 lat do 15 lat	specjalista chorób wewnętrznych		NIE	NIE	Natężenie bólu zmierzone skalą oceny bólu	Inicjuję leczenie bólu słabymi lub silnymi opioidami w zależności od potrzeby	60 mg	20 mg	Należy włączyć leczenie morfiną doustnie o krótkim czasie działania w dawce ½ tbl po 20 mg co 4 godziny + doraźna dawka przeciwbólowa i miareczkować do osiągnięcia kontroli	Morfina podawana doustnie o przedłużonym uwalnianiu	Dołączysz do leczenia pregabalinę zaczynając od dawki 75 mg dwa razy dziennie	Żadne z powyższych	Gdy leki z 3 stopnia drabiny analgetycznej są mało skuteczne
Od 6 lat do 15 lat	specjalista medycyny rodzinnej		NIE	TAK	Natężenie bólu zmierzone skalą oceny bólu	Inicjuję leczenie bólu słabymi lub silnymi opioidami w zależności od potrzeby	20 mg	Nie wiem	Należy zwiększyć dawkę całkowitą tramadolu o 1/2 , do łącznie 600 mg w dwóch dawkach podzielonych.	Tramadol	Żadne z powyższych	Dobieranie leków z grupy NLPZ w zależności od rodzaju bólu	Przy pierwszych sygnałach ze strony Pacjenta dotyczących bólu
Od 6 lat do 15 lat	specjalista medycyny rodzinnej		NIE	TAK	Charakter bólu	Inicjuję leczenie bólu słabymi lub silnymi opioidami w zależności od potrzeby	Nie wiem	Nie wiem	Należy zamienić paracetamol na ketoprofen i podawać go 2x na dobę w dawce 100 mg	Tramadol	Dołączysz do leczenia pregabalinę zaczynając od dawki 75 mg dwa razy dziennie	Miareczkowanie morfiny w warunkach POZ/leczenia domowego	W chwili rozpoznania, że ból ma charakter neuropatyczny
Od 6 lat do 15 lat	w trakcie specjalizacji z medycyny rodzinnej		NIE	NIE	Moje doświadczenie w stosowaniu konkretnego leku	Inicjuję leczenie bólu słabymi lub silnymi opioidami w zależności od potrzeby	80 mg	Nie wiem	Należy włączyć leczenie morfiną doustnie o krótkim czasie działania w dawce ½ tbl po 20 mg co 4 godziny + doraźna dawka przeciwbólowa i miareczkować do osiągnięcia kontroli	Tramadol	Dołączysz do leczenia pregabalinę zaczynając od dawki 75 mg dwa razy dziennie	Opanowanie bólu przebijającego	W chwili rozpoznania, że ból ma charakter neuropatyczny
Od 6 lat do 15 lat	specjalista medycyny rodzinnej		NIE	TAK	Natężenie bólu zmierzone skalą oceny bólu	Inicjuję leczenie bólu słabymi lub silnymi opioidami w zależności od potrzeby	40 mg	80 mg	Należy włączyć leczenie morfiną doustnie o krótkim czasie działania w dawce ½ tbl po 20 mg co 4 godziny + doraźna dawka przeciwbólowa i miareczkować do osiągnięcia kontroli	Tramadol	Dołączysz do leczenia pregabalinę zaczynając od dawki 75 mg dwa razy dziennie	Miareczkowanie morfiny w warunkach POZ/leczenia domowego	Przy pierwszych sygnałach ze strony Pacjenta dotyczących bólu
Od 6 lat do 15 lat	specjalista medycyny rodzinnej		NIE	TAK	Moje doświadczenie w stosowaniu konkretnego leku	Inicjuję leczenie bólu słabymi lub silnymi opioidami w zależności od potrzeby	40 mg	80 mg	Należy włączyć leczenie buprenorfiną w plastrze, rozpoczynając od dawki 35 ug/h i stopniowo w razie potrzeby zwiększać dawkę co około 6 dni, aż do osiągnięcia kontroli bólu	Tramadol	Dołączysz do leczenia pregabalinę zaczynając od dawki 75 mg dwa razy dziennie	Miareczkowanie morfiny w warunkach POZ/leczenia domowego	W chwili rozpoznania, że ból ma charakter neuropatyczny
Od 6 lat do 15 lat	specjalista medycyny rodzinnej, W trakcie specjalizacji z chorób wewnętrznych		NIE	TAK	Charakter bólu	Inicjuję leczenie bólu słabymi lub silnymi opioidami w zależności od potrzeby	80 mg	80 mg	Należy w pierwszej kolejności dołączyć koanalgetyk, np. pregabalinę	Buprenorfina w plastrze (np. Transtec)	Dołączysz do leczenia pregabalinę zaczynając od dawki 75 mg dwa razy dziennie	Miareczkowanie morfiny w warunkach POZ/leczenia domowego	W chwili rozpoznania, że ból ma charakter neuropatyczny
Od 6 lat do 15 lat	w trakcie specjalizacji z medycyny rodzinnej		NIE	NIE	Dynamika zmian bólu, szybkość narastania	Stosuję preparaty tramadolu i buprenorfinę (w plastrach)	60 mg	20 mg	Należy włączyć leczenie morfiną doustnie o krótkim czasie działania w dawce ½ tbl po 20 mg co 4 godziny + doraźna dawka przeciwbólowa i miareczkować do osiągnięcia kontroli	Buprenorfina w plastrze (np. Transtec)	Dołączysz do leczenia gabapentynę starając się osiągnąć dawkę 3 x 300 mg	Miareczkowanie morfiny w warunkach POZ/leczenia domowego	W chwili rozpoznania, że ból ma charakter neuropatyczny
Od 6 lat do 15 lat	specjalista medycyny rodzinnej		NIE	TAK	Charakter bólu	Inicjuję leczenie bólu słabymi lub silnymi opioidami w zależności od potrzeby	40 mg	80 mg	Żadne z powyższych	Tramadol	Dołączysz do leczenia pregabalinę zaczynając od dawki 75 mg dwa razy dziennie	Dobieranie leków z grupy NLPZ w zależności od rodzaju bólu	B albo 2 stopień deabiny w innym rodzaju bólu
Od 6 lat do 15 lat	specjalista medycyny rodzinnej		NIE	TAK	Charakter bólu	Inicjuję leczenie bólu słabymi lub silnymi opioidami w zależności od potrzeby	40 mg	20 mg	Należy włączyć leczenie buprenorfiną w plastrze, rozpoczynając od dawki 35 ug/h i stopniowo w razie potrzeby zwiększać dawkę co około 6 dni, aż do osiągnięcia kontroli bólu	Tramadol	Dołączysz do leczenia gabapentynę starając się osiągnąć dawkę 3 x 300 mg	Zamiana jednego leku przeciwbólowego na inny (rotacja)	Gdy leki z 3 stopnia drabiny analgetycznej są mało skuteczne
Od 6 lat do 15 lat	w trakcie specjalizacji z medycyny rodzinnej		NIE	NIE	Charakter bólu	Stosuję preparaty tramadolu i buprenorfinę (w plastrach)	20 mg	40 mg	Należy włączyć leczenie buprenorfiną w plastrze, rozpoczynając od dawki 35 ug/h i stopniowo w razie potrzeby zwiększać dawkę co około 6 dni, aż do osiągnięcia kontroli bólu	Tramadol	Dołączysz do leczenia pregabalinę zaczynając od dawki 75 mg dwa razy dziennie	Miareczkowanie morfiny w warunkach POZ/leczenia domowego	Przy pierwszych sygnałach ze strony Pacjenta dotyczących bólu
Od 6 lat do 15 lat	specjalista medycyny rodzinnej		NIE	TAK	Charakter bólu	Stosuję preparaty tramadolu i buprenorfinę (w plastrach)	Nie wiem	Nie wiem	Należy włączyć leczenie morfiną doustnie o krótkim czasie działania w dawce ½ tbl po 20 mg co 4 godziny + doraźna dawka przeciwbólowa i miareczkować do osiągnięcia kontroli	Buprenorfina w plastrze (np. Transtec)	Dołączysz do leczenia pregabalinę zaczynając od dawki 75 mg dwa razy dziennie	Miareczkowanie morfiny w warunkach POZ/leczenia domowego	W chwili rozpoznania, że ból ma charakter neuropatyczny
Od 6 lat do 15 lat	w trakcie specjalizacji z medycyny rodzinnej		NIE	NIE	Natężenie bólu zmierzone skalą oceny bólu	Stosuję preparaty tramadolu i buprenorfinę (w plastrach)	20 mg	Nie wiem	Należy włączyć leczenie buprenorfiną w plastrze, rozpoczynając od dawki 35 ug/h i stopniowo w razie potrzeby zwiększać dawkę co około 6 dni, aż do osiągnięcia kontroli bólu	Tramadol	Dołączysz do leczenia gabapentynę starając się osiągnąć dawkę 3 x 300 mg	Miareczkowanie morfiny w warunkach POZ/leczenia domowego	Gdy leki z 3 stopnia drabiny analgetycznej są mało skuteczne
Od 6 lat do 15 lat	specjalista medycyny rodzinnej		NIE	TAK	Natężenie bólu zmierzone skalą oceny bólu	Stosuję preparaty tramadolu i buprenorfinę (w plastrach)	80 mg	80 mg	Należy włączyć leczenie morfiną doustnie o krótkim czasie działania w dawce ½ tbl po 20 mg co 4 godziny + doraźna dawka przeciwbólowa i miareczkować do osiągnięcia kontroli	Tramadol	Dołączysz do leczenia pregabalinę zaczynając od dawki 75 mg dwa razy dziennie	Miareczkowanie morfiny w warunkach POZ/leczenia domowego	W chwili rozpoznania, że ból ma charakter neuropatyczny
Od 6 lat do 15 lat	specjalista medycyny rodzinnej		NIE	TAK	Natężenie bólu zmierzone skalą oceny bólu	Stosuję preparaty tramadolu i buprenorfinę (w plastrach)	Nie wiem	Nie wiem	Należy włączyć leczenie buprenorfiną w plastrze, rozpoczynając od dawki 35 ug/h i stopniowo w razie potrzeby zwiększać dawkę co około 6 dni, aż do osiągnięcia kontroli bólu	Tramadol	Dołączysz do leczenia pregabalinę zaczynając od dawki 75 mg dwa razy dziennie	Miareczkowanie morfiny w warunkach POZ/leczenia domowego	W chwili rozpoznania, że ból ma charakter neuropatyczny
Od 6 lat do 15 lat	specjalista medycyny rodzinnej		NIE	TAK	Natężenie bólu zmierzone skalą oceny bólu	Inicjuję leczenie bólu słabymi lub silnymi opioidami w zależności od potrzeby	80 mg	80 mg	Należy w pierwszej kolejności dołączyć koanalgetyk, np. pregabalinę	Tramadol	Dołączysz do leczenia pregabalinę zaczynając od dawki 75 mg dwa razy dziennie	Dobieranie leków z grupy NLPZ w zależności od rodzaju bólu	W chwili rozpoznania, że ból ma charakter neuropatyczny
Od 6 lat do 15 lat	specjalista medycyny rodzinnej		NIE	TAK	Dynamika zmian bólu, szybkość narastania	Inicjuję leczenie bólu słabymi lub silnymi opioidami w zależności od potrzeby	80 mg	20 mg	Należy włączyć leczenie buprenorfiną w plastrze, rozpoczynając od dawki 35 ug/h i stopniowo w razie potrzeby zwiększać dawkę co około 6 dni, aż do osiągnięcia kontroli bólu	Buprenorfina w plastrze (np. Transtec)	Dołączysz do leczenia gabapentynę starając się osiągnąć dawkę 3 x 300 mg	Miareczkowanie morfiny w warunkach POZ/leczenia domowego	Przy pierwszych sygnałach ze strony Pacjenta dotyczących bólu
Od 6 lat do 15 lat	specjalista medycyny rodzinnej		NIE	TAK	Charakter bólu	Stosuję preparaty tramadolu i buprenorfinę (w plastrach)	Nie wiem	Nie wiem	Należy włączyć leczenie buprenorfiną w plastrze, rozpoczynając od dawki 35 ug/h i stopniowo w razie potrzeby zwiększać dawkę co około 6 dni, aż do osiągnięcia kontroli bólu	Morfina podawana doustnie o przedłużonym uwalnianiu	Dołączysz do leczenia pregabalinę zaczynając od dawki 75 mg dwa razy dziennie	Miareczkowanie morfiny w warunkach POZ/leczenia domowego	Gdy leki z 3 stopnia drabiny analgetycznej są mało skuteczne
Od 6 lat do 15 lat	brak		NIE	NIE	Natężenie bólu zmierzone skalą oceny bólu	Inicjuję leczenie bólu słabymi lub silnymi opioidami w zależności od potrzeby	Nie wiem	Nie wiem	Należy w pierwszej kolejności dołączyć koanalgetyk, np. pregabalinę	Tramadol	Dołączysz do leczenia pregabalinę zaczynając od dawki 75 mg dwa razy dziennie	Zamiana jednego leku przeciwbólowego na inny (rotacja)	W chwili rozpoznania, że ból ma charakter neuropatyczny
Od 6 lat do 15 lat	specjalista medycyny rodzinnej		NIE	TAK	Dynamika zmian bólu, szybkość narastania	Stosuję preparaty tramadolu i buprenorfinę (w plastrach)	40 mg	80 mg	Należy włączyć leczenie morfiną doustnie o krótkim czasie działania w dawce ½ tbl po 20 mg co 4 godziny + doraźna dawka przeciwbólowa i miareczkować do osiągnięcia kontroli	Tramadol	Dołączysz do leczenia pregabalinę zaczynając od dawki 75 mg dwa razy dziennie	Opanowanie bólu przebijającego	W chwili rozpoznania, że ból ma charakter neuropatyczny
Od 6 lat do 15 lat	specjalista medycyny rodzinnej		NIE	TAK	Dynamika zmian bólu, szybkość narastania	Stosuję preparaty tramadolu i buprenorfinę (w plastrach)	40 mg	Nie wiem	Należy w pierwszej kolejności dołączyć koanalgetyk, np. pregabalinę	Tramadol	Dołączysz do leczenia gabapentynę starając się osiągnąć dawkę 3 x 300 mg	Miareczkowanie morfiny w warunkach POZ/leczenia domowego	W chwili rozpoznania, że ból ma charakter neuropatyczny
Od 6 lat do 15 lat	specjalista medycyny rodzinnej		NIE	TAK	Charakter bólu	Stosuję preparaty tramadolu i buprenorfinę (w plastrach)	Nie wiem	Nie wiem	Należy w pierwszej kolejności dołączyć koanalgetyk, np. pregabalinę	Tramadol	Dołączysz do leczenia gabapentynę starając się osiągnąć dawkę 3 x 300 mg	Miareczkowanie morfiny w warunkach POZ/leczenia domowego	W chwili rozpoznania, że ból ma charakter neuropatyczny
Od 6 lat do 15 lat	specjalista chorób wewnętrznych		NIE	NIE	Charakter bólu	Wypisuję leki opioidowe, ale tylko jako kontynuację terapii	Nie wiem	Nie wiem	Należy włączyć leczenie buprenorfiną w plastrze, rozpoczynając od dawki 35 ug/h i stopniowo w razie potrzeby zwiększać dawkę co około 6 dni, aż do osiągnięcia kontroli bólu	Tramadol	Dołączysz do leczenia pregabalinę zaczynając od dawki 75 mg dwa razy dziennie	Dobieranie leków z grupy NLPZ w zależności od rodzaju bólu	W chwili rozpoznania, że ból ma charakter neuropatyczny
Od 6 lat do 15 lat	specjalista medycyny rodzinnej		NIE	TAK	Natężenie bólu zmierzone skalą oceny bólu	Stosuję preparaty tramadolu i buprenorfinę (w plastrach)	80 mg	Nie wiem	Należy w pierwszej kolejności dołączyć koanalgetyk, np. pregabalinę	Tramadol	Dołączysz do leczenia pregabalinę zaczynając od dawki 75 mg dwa razy dziennie	Miareczkowanie morfiny w warunkach POZ/leczenia domowego	W chwili rozpoznania, że ból ma charakter neuropatyczny
Od 6 lat do 15 lat	brak		NIE	NIE	Moje doświadczenie w stosowaniu konkretnego leku	Wypisuję leki opioidowe, ale tylko jako kontynuację terapii	Nie wiem	Nie wiem	Należy w pierwszej kolejności dołączyć koanalgetyk, np. pregabalinę	Tramadol	Żadne z powyższych	Miareczkowanie morfiny w warunkach POZ/leczenia domowego	Gdy leki z 3 stopnia drabiny analgetycznej są mało skuteczne
Od 6 lat do 15 lat	specjalista medycyny rodzinnej		NIE	TAK	Charakter bólu	Stosuję preparaty tramadolu i buprenorfinę (w plastrach)	20 mg	20 mg	Należy włączyć leczenie morfiną doustnie o krótkim czasie działania w dawce ½ tbl po 20 mg co 4 godziny + doraźna dawka przeciwbólowa i miareczkować do osiągnięcia kontroli	Morfina podawana doustnie o krótkim czasie działania	Dołączysz do leczenia pregabalinę zaczynając od dawki 75 mg dwa razy dziennie	Dołączanie koanalgetyków do leczenia bólu	W chwili rozpoznania, że ból ma charakter neuropatyczny
Od 6 lat do 15 lat	brak		NIE	NIE	Charakter bólu	Wypisuję leki opioidowe, ale tylko jako kontynuację terapii	60 mg	Nie wiem	Należy włączyć leczenie morfiną doustnie o krótkim czasie działania w dawce ½ tbl po 20 mg co 4 godziny + doraźna dawka przeciwbólowa i miareczkować do osiągnięcia kontroli	Nie stosuję opioidów w swojej praktyce lekarskiej	Skierujesz Pacjentkę do poradni leczenia bólu w trybie pilnym	Miareczkowanie morfiny w warunkach POZ/leczenia domowego	Nigdy nie dołączam koanalgetyków w swojej praktyce
Od 6 lat do 15 lat	specjalista medycyny rodzinnej, specjalista medycyny paliatywnej		NIE	TAK	Charakter bólu	Inicjuję leczenie bólu słabymi lub silnymi opioidami w zależności od potrzeby	60 mg	60 mg	Należy włączyć leczenie morfiną doustnie o krótkim czasie działania w dawce ½ tbl po 20 mg co 4 godziny + doraźna dawka przeciwbólowa i miareczkować do osiągnięcia kontroli	Tramadol	Dołączysz do leczenia pregabalinę zaczynając od dawki 75 mg dwa razy dziennie	Miareczkowanie morfiny w warunkach POZ/leczenia domowego	W chwili rozpoznania, że ból ma charakter neuropatyczny
Od 6 lat do 15 lat	w trakcie specjalizacji z medycyny rodzinnej		NIE	NIE	Charakter bólu	Wypisuję leki opioidowe, ale tylko jako kontynuację terapii	60 mg	80 mg	Należy zamienić paracetamol na ketoprofen i podawać go 2x na dobę w dawce 100 mg	Tramadol	Dołączysz do leczenia pregabalinę zaczynając od dawki 75 mg dwa razy dziennie	Dołączanie koanalgetyków do leczenia bólu	Gdy leki z 3 stopnia drabiny analgetycznej są mało skuteczne
Od 6 lat do 15 lat	specjalista medycyny rodzinnej		NIE	TAK	Natężenie bólu zmierzone skalą oceny bólu	Inicjuję leczenie bólu słabymi lub silnymi opioidami w zależności od potrzeby	Nie wiem	Nie wiem	Należy w pierwszej kolejności dołączyć koanalgetyk, np. pregabalinę	Tramadol	Skierujesz Pacjentkę do poradni leczenia bólu w trybie pilnym	Miareczkowanie morfiny w warunkach POZ/leczenia domowego	W chwili rozpoznania, że ból ma charakter neuropatyczny
Od 6 lat do 15 lat	specjalista medycyny rodzinnej		NIE	TAK	Natężenie bólu zmierzone skalą oceny bólu	Wypisuję leki opioidowe, ale tylko jako kontynuację terapii	Nie wiem	Nie wiem	Należy włączyć leczenie buprenorfiną w plastrze, rozpoczynając od dawki 35 ug/h i stopniowo w razie potrzeby zwiększać dawkę co około 6 dni, aż do osiągnięcia kontroli bólu	Buprenorfina w plastrze (np. Transtec)	Dołączysz do leczenia pregabalinę zaczynając od dawki 75 mg dwa razy dziennie	Opanowanie bólu przebijającego	W chwili rozpoznania, że ból ma charakter neuropatyczny
Od 6 lat do 15 lat	specjalista medycyny rodzinnej		NIE	TAK	Moje doświadczenie w stosowaniu konkretnego leku	Stosuję preparaty tramadolu i buprenorfinę (w plastrach)	Nie wiem	Nie wiem	Należy włączyć leczenie buprenorfiną w plastrze, rozpoczynając od dawki 35 ug/h i stopniowo w razie potrzeby zwiększać dawkę co około 6 dni, aż do osiągnięcia kontroli bólu	Tramadol	Dołączysz do leczenia pregabalinę zaczynając od dawki 75 mg dwa razy dziennie	Zamiana jednego leku przeciwbólowego na inny (rotacja)	W chwili rozpoznania, że ból ma charakter neuropatyczny
Od 6 lat do 15 lat	specjalista medycyny rodzinnej		NIE	TAK	Natężenie bólu zmierzone skalą oceny bólu	Stosuję preparaty tramadolu i buprenorfinę (w plastrach)	Nie wiem	Nie wiem	Należy włączyć leczenie morfiną doustnie o krótkim czasie działania w dawce ½ tbl po 20 mg co 4 godziny + doraźna dawka przeciwbólowa i miareczkować do osiągnięcia kontroli	Tramadol	Dołączysz do leczenia gabapentynę starając się osiągnąć dawkę 3 x 300 mg	Wszystko wyżej wymienione	W chwili rozpoznania, że ból ma charakter neuropatyczny
Od 6 lat do 15 lat	specjalista medycyny rodzinnej		NIE	TAK	Dynamika zmian bólu, szybkość narastania	Stosuję preparaty tramadolu i buprenorfinę (w plastrach)	Nie wiem	Nie wiem	Należy włączyć leczenie buprenorfiną w plastrze, rozpoczynając od dawki 35 ug/h i stopniowo w razie potrzeby zwiększać dawkę co około 6 dni, aż do osiągnięcia kontroli bólu	Tramadol	Dołączysz do leczenia pregabalinę zaczynając od dawki 75 mg dwa razy dziennie	Miareczkowanie morfiny w warunkach POZ/leczenia domowego	Gdy leki z 3 stopnia drabiny analgetycznej są mało skuteczne
Od 6 lat do 15 lat	specjalista medycyny rodzinnej		NIE	TAK	Dynamika zmian bólu, szybkość narastania	Inicjuję leczenie bólu słabymi lub silnymi opioidami w zależności od potrzeby	80 mg	80 mg	Należy włączyć leczenie buprenorfiną w plastrze, rozpoczynając od dawki 35 ug/h i stopniowo w razie potrzeby zwiększać dawkę co około 6 dni, aż do osiągnięcia kontroli bólu	Tramadol	Dołączysz do leczenia pregabalinę zaczynając od dawki 75 mg dwa razy dziennie	Miareczkowanie morfiny w warunkach POZ/leczenia domowego	Gdy leki z 3 stopnia drabiny analgetycznej są mało skuteczne
Od 6 lat do 15 lat	specjalista chorób wewnętrznych, w trakcie specjalizacji z medycyny rodzinnej		NIE	NIE	Charakter bólu	Wypisuję leki opioidowe, ale tylko jako kontynuację terapii	20 mg	20 mg	Należy włączyć leczenie morfiną doustnie o krótkim czasie działania w dawce ½ tbl po 20 mg co 4 godziny + doraźna dawka przeciwbólowa i miareczkować do osiągnięcia kontroli	Morfina podawana doustnie o krótkim czasie działania	Dołączysz do leczenia pregabalinę zaczynając od dawki 75 mg dwa razy dziennie	Dołączanie koanalgetyków do leczenia bólu	W momencie kwalifikowani chorego onkologicznie do leczenia chirurgicznego nowotworu
Od 6 lat do 15 lat	specjalista medycyny rodzinnej		NIE	TAK	Charakter bólu	Inicjuję leczenie bólu słabymi lub silnymi opioidami w zależności od potrzeby	Nie wiem	Nie wiem	Należy włączyć leczenie buprenorfiną w plastrze, rozpoczynając od dawki 35 ug/h i stopniowo w razie potrzeby zwiększać dawkę co około 6 dni, aż do osiągnięcia kontroli bólu	Buprenorfina w plastrze (np. Transtec)	Dołączysz do leczenia pregabalinę zaczynając od dawki 75 mg dwa razy dziennie	Miareczkowanie morfiny w warunkach POZ/leczenia domowego	Przy pierwszych sygnałach ze strony Pacjenta dotyczących bólu
Od 6 lat do 15 lat	specjalista medycyny rodzinnej		NIE	TAK	Natężenie bólu zmierzone skalą oceny bólu	Inicjuję leczenie bólu słabymi lub silnymi opioidami w zależności od potrzeby	Nie wiem	Nie wiem	Należy zamienić paracetamol na ketoprofen i podawać go 2x na dobę w dawce 100 mg	Tramadol	Dołączysz do leczenia pregabalinę zaczynając od dawki 75 mg dwa razy dziennie	Miareczkowanie morfiny w warunkach POZ/leczenia domowego	Gdy leki z 3 stopnia drabiny analgetycznej są mało skuteczne
Od 6 lat do 15 lat	specjalista medycyny rodzinnej		NIE	TAK	Charakter bólu	Inicjuję leczenie bólu słabymi lub silnymi opioidami w zależności od potrzeby	40 mg	20 mg	Należy włączyć leczenie buprenorfiną w plastrze, rozpoczynając od dawki 35 ug/h i stopniowo w razie potrzeby zwiększać dawkę co około 6 dni, aż do osiągnięcia kontroli bólu	Buprenorfina w plastrze (np. Transtec)	Dołączysz do leczenia gabapentynę starając się osiągnąć dawkę 3 x 300 mg	Miareczkowanie morfiny w warunkach POZ/leczenia domowego	W chwili rozpoznania, że ból ma charakter neuropatyczny
Od 6 lat do 15 lat	specjalista chorób wewnętrznych		NIE	NIE	Natężenie bólu zmierzone skalą oceny bólu	Inicjuję leczenie bólu słabymi lub silnymi opioidami w zależności od potrzeby	20 mg	20 mg	Należy włączyć leczenie buprenorfiną w plastrze, rozpoczynając od dawki 35 ug/h i stopniowo w razie potrzeby zwiększać dawkę co około 6 dni, aż do osiągnięcia kontroli bólu	Buprenorfina w plastrze (np. Transtec)	Dołączysz do leczenia gabapentynę starając się osiągnąć dawkę 3 x 300 mg	Dołączanie koanalgetyków do leczenia bólu	W chwili rozpoznania, że ból ma charakter neuropatyczny
Od 6 lat do 15 lat	specjalista medycyny rodzinnej		NIE	TAK	Natężenie bólu zmierzone skalą oceny bólu	Wypisuję leki opioidowe, ale tylko jako kontynuację terapii	40 mg	80 mg	Należy zwiększyć dawkę całkowitą tramadolu o 1/2 , do łącznie 600 mg w dwóch dawkach podzielonych.	Tramadol	Dołączysz do leczenia pregabalinę zaczynając od dawki 75 mg dwa razy dziennie	Opanowanie bólu przebijającego	W chwili rozpoznania, że ból ma charakter neuropatyczny
Od 6 lat do 15 lat	specjalista medycyny rodzinnej		NIE	TAK	Moje doświadczenie w stosowaniu konkretnego leku	Stosuję preparaty tramadolu i buprenorfinę (w plastrach)	Nie wiem	Nie wiem	Należy włączyć leczenie morfiną doustnie o krótkim czasie działania w dawce ½ tbl po 20 mg co 4 godziny + doraźna dawka przeciwbólowa i miareczkować do osiągnięcia kontroli	Tramadol	Dołączysz do leczenia pregabalinę zaczynając od dawki 75 mg dwa razy dziennie	Miareczkowanie morfiny w warunkach POZ/leczenia domowego	W chwili rozpoznania, że ból ma charakter neuropatyczny
Od 6 lat do 15 lat	specjalista medycyny rodzinnej, specjalista medycyny paliatywnej		NIE	TAK	Natężenie bólu zmierzone skalą oceny bólu	Inicjuję leczenie bólu słabymi lub silnymi opioidami w zależności od potrzeby	80 mg	80 mg	Należy włączyć leczenie morfiną doustnie o krótkim czasie działania w dawce ½ tbl po 20 mg co 4 godziny + doraźna dawka przeciwbólowa i miareczkować do osiągnięcia kontroli	Buprenorfina w plastrze (np. Transtec)	Dołączysz do leczenia pregabalinę zaczynając od dawki 75 mg dwa razy dziennie	Żadne z powyższych	W chwili rozpoznania, że ból ma charakter neuropatyczny
Od 6 lat do 15 lat	specjalista medycyny rodzinnej		NIE	TAK	Natężenie bólu zmierzone skalą oceny bólu	Inicjuję leczenie bólu słabymi lub silnymi opioidami w zależności od potrzeby	80 mg	60 mg	Należy włączyć leczenie morfiną doustnie o krótkim czasie działania w dawce ½ tbl po 20 mg co 4 godziny + doraźna dawka przeciwbólowa i miareczkować do osiągnięcia kontroli	Oksykodon	Dołączysz do leczenia pregabalinę zaczynając od dawki 75 mg dwa razy dziennie	Żadne z powyższych	W chwili rozpoznania, że ból ma charakter neuropatyczny
Od 6 lat do 15 lat	specjalista medycyny rodzinnej		NIE	TAK	Charakter bólu	Inicjuję leczenie bólu słabymi lub silnymi opioidami w zależności od potrzeby	Nie wiem	Nie wiem	Należy włączyć leczenie buprenorfiną w plastrze, rozpoczynając od dawki 35 ug/h i stopniowo w razie potrzeby zwiększać dawkę co około 6 dni, aż do osiągnięcia kontroli bólu	Buprenorfina w plastrze (np. Transtec)	Dołączysz do leczenia gabapentynę starając się osiągnąć dawkę 3 x 300 mg	Miareczkowanie morfiny w warunkach POZ/leczenia domowego	W chwili rozpoznania, że ból ma charakter neuropatyczny
Od 6 lat do 15 lat	specjalista medycyny rodzinnej		NIE	TAK	Dynamika zmian bólu, szybkość narastania	Stosuję tylko tramadol	Nie wiem	Nie wiem	Należy w pierwszej kolejności dołączyć koanalgetyk, np. pregabalinę	Tramadol	Dołączysz do leczenia pregabalinę zaczynając od dawki 75 mg dwa razy dziennie	Zamiana jednego leku przeciwbólowego na inny (rotacja)	W chwili rozpoznania, że ból ma charakter neuropatyczny
Od 6 lat do 15 lat	specjalista medycyny rodzinnej		NIE	TAK	Charakter bólu	Inicjuję leczenie bólu słabymi lub silnymi opioidami w zależności od potrzeby	Nie wiem	Nie wiem	Należy włączyć leczenie buprenorfiną w plastrze, rozpoczynając od dawki 35 ug/h i stopniowo w razie potrzeby zwiększać dawkę co około 6 dni, aż do osiągnięcia kontroli bólu	Tramadol	Dołączysz do leczenia pregabalinę zaczynając od dawki 75 mg dwa razy dziennie	Dołączanie koanalgetyków do leczenia bólu	Przy pierwszych sygnałach ze strony Pacjenta dotyczących bólu
Ponad 16 lat	specjalista medycyny paliatywnej, specjalista chorób wewnętrznych		NIE	NIE	Natężenie bólu zmierzone skalą oceny bólu	Inicjuję leczenie bólu słabymi lub silnymi opioidami w zależności od potrzeby	60 mg	60 mg	Należy włączyć leczenie morfiną doustnie o krótkim czasie działania w dawce ½ tbl po 20 mg co 4 godziny + doraźna dawka przeciwbólowa i miareczkować do osiągnięcia kontroli	Oksykodon	Dołączysz do leczenia pregabalinę zaczynając od dawki 75 mg dwa razy dziennie	Żadne z powyższych	W chwili rozpoznania, że ból ma charakter neuropatyczny
Ponad 16 lat	brak, specjalista medycyny rodzinnej		NIE	TAK	Natężenie bólu zmierzone skalą oceny bólu	Inicjuję leczenie bólu słabymi lub silnymi opioidami w zależności od potrzeby	Nie wiem	Nie wiem	Należy włączyć leczenie morfiną doustnie o krótkim czasie działania w dawce ½ tbl po 20 mg co 4 godziny + doraźna dawka przeciwbólowa i miareczkować do osiągnięcia kontroli	Tramadol	Dołączysz do leczenia pregabalinę zaczynając od dawki 75 mg dwa razy dziennie	Dobieranie leków z grupy NLPZ w zależności od rodzaju bólu
Ponad 16 lat	specjalista medycyny rodzinnej, specjalista chorób wewnętrznych		NIE	TAK	Charakter bólu	Inicjuję leczenie bólu słabymi lub silnymi opioidami w zależności od potrzeby	Nie wiem	40 mg	Należy włączyć leczenie morfiną doustnie o krótkim czasie działania w dawce ½ tbl po 20 mg co 4 godziny + doraźna dawka przeciwbólowa i miareczkować do osiągnięcia kontroli	Buprenorfina w plastrze (np. Transtec)	Dołączysz do leczenia gabapentynę starając się osiągnąć dawkę 3 x 300 mg	Zamiana jednego leku przeciwbólowego na inny (rotacja)	W chwili rozpoznania, że ból ma charakter neuropatyczny
Ponad 16 lat	specjalista medycyny rodzinnej		NIE	TAK	Dynamika zmian bólu, szybkość narastania	Stosuję preparaty tramadolu i buprenorfinę (w plastrach)	Nie wiem	Nie wiem	Należy włączyć leczenie morfiną doustnie o krótkim czasie działania w dawce ½ tbl po 20 mg co 4 godziny + doraźna dawka przeciwbólowa i miareczkować do osiągnięcia kontroli	Tramadol	Dołączysz do leczenia pregabalinę zaczynając od dawki 75 mg dwa razy dziennie	Miareczkowanie morfiny w warunkach POZ/leczenia domowego	W chwili rozpoznania, że ból ma charakter neuropatyczny
Ponad 16 lat	specjalista medycyny rodzinnej		NIE	TAK	Natężenie bólu zmierzone skalą oceny bólu	Inicjuję leczenie bólu słabymi lub silnymi opioidami w zależności od potrzeby	40 mg	Nie wiem	Należy włączyć leczenie buprenorfiną w plastrze, rozpoczynając od dawki 35 ug/h i stopniowo w razie potrzeby zwiększać dawkę co około 6 dni, aż do osiągnięcia kontroli bólu	Buprenorfina w plastrze (np. Transtec)	Dołączysz do leczenia pregabalinę zaczynając od dawki 75 mg dwa razy dziennie	Zamiana jednego leku przeciwbólowego na inny (rotacja)	W chwili rozpoznania, że ból ma charakter neuropatyczny
Ponad 16 lat	specjalista medycyny rodzinnej		NIE	TAK	Charakter bólu	Inicjuję leczenie bólu słabymi lub silnymi opioidami w zależności od potrzeby	60 mg	20 mg	Należy zamienić paracetamol na ketoprofen i podawać go 2x na dobę w dawce 100 mg	Buprenorfina w plastrze (np. Transtec)	Dołączysz do leczenia pregabalinę zaczynając od dawki 75 mg dwa razy dziennie	Dołączanie koanalgetyków do leczenia bólu	Gdy leki z 3 stopnia drabiny analgetycznej są mało skuteczne
Ponad 16 lat	specjalista medycyny rodzinnej, specjalista chorób dzieci		NIE	TAK	Natężenie bólu zmierzone skalą oceny bólu	Wypisuję leki opioidowe, ale tylko jako kontynuację terapii	40 mg	80 mg	Należy włączyć leczenie morfiną doustnie o krótkim czasie działania w dawce ½ tbl po 20 mg co 4 godziny + doraźna dawka przeciwbólowa i miareczkować do osiągnięcia kontroli	Morfina podawana doustnie o krótkim czasie działania	Dołączysz do leczenia gabapentynę starając się osiągnąć dawkę 3 x 300 mg	Miareczkowanie morfiny w warunkach POZ/leczenia domowego	W chwili rozpoznania, że ból ma charakter neuropatyczny
Ponad 16 lat	specjalista medycyny rodzinnej, specjalista chorób wewnętrznych		NIE	TAK	Natężenie bólu zmierzone skalą oceny bólu	Inicjuję leczenie bólu słabymi lub silnymi opioidami w zależności od potrzeby	Nie wiem	80 mg	Należy włączyć leczenie buprenorfiną w plastrze, rozpoczynając od dawki 35 ug/h i stopniowo w razie potrzeby zwiększać dawkę co około 6 dni, aż do osiągnięcia kontroli bólu	Buprenorfina w plastrze (np. Transtec)	Dołączysz do leczenia pregabalinę zaczynając od dawki 75 mg dwa razy dziennie	Dołączanie koanalgetyków do leczenia bólu	W chwili rozpoznania, że ból ma charakter neuropatyczny
Ponad 16 lat	specjalista medycyny rodzinnej, specjalista chorób wewnętrznych		NIE	TAK	Charakter bólu	Inicjuję leczenie bólu słabymi lub silnymi opioidami w zależności od potrzeby	Nie wiem	20 mg	Należy włączyć leczenie morfiną doustnie o krótkim czasie działania w dawce ½ tbl po 20 mg co 4 godziny + doraźna dawka przeciwbólowa i miareczkować do osiągnięcia kontroli	Tramadol	Dołączysz do leczenia gabapentynę starając się osiągnąć dawkę 3 x 300 mg	Miareczkowanie morfiny w warunkach POZ/leczenia domowego	W chwili rozpoznania, że ból ma charakter neuropatyczny
Ponad 16 lat	specjalista medycyny rodzinnej		NIE	TAK	Natężenie bólu zmierzone skalą oceny bólu	Wypisuję leki opioidowe, ale tylko jako kontynuację terapii	40 mg	20 mg	Należy włączyć leczenie buprenorfiną w plastrze, rozpoczynając od dawki 35 ug/h i stopniowo w razie potrzeby zwiększać dawkę co około 6 dni, aż do osiągnięcia kontroli bólu	Tramadol	Dołączysz do leczenia pregabalinę zaczynając od dawki 75 mg dwa razy dziennie	Opanowanie bólu przebijającego	Gdy leki z 3 stopnia drabiny analgetycznej są mało skuteczne
Ponad 16 lat	specjalista chorób dzieci		NIE	NIE	Moje doświadczenie w stosowaniu konkretnego leku	Wypisuję leki opioidowe, ale tylko jako kontynuację terapii	Nie wiem	Nie wiem	Należy włączyć leczenie morfiną doustnie o krótkim czasie działania w dawce ½ tbl po 20 mg co 4 godziny + doraźna dawka przeciwbólowa i miareczkować do osiągnięcia kontroli	Nie stosuję opioidów w swojej praktyce lekarskiej	Dołączysz do leczenia gabapentynę starając się osiągnąć dawkę 3 x 300 mg	Opanowanie bólu przebijającego	W chwili rozpoznania, że ból ma charakter neuropatyczny
Ponad 16 lat	specjalista medycyny rodzinnej, specjalista chorób wewnętrznych		NIE	TAK	Charakter bólu	Stosuję tylko tramadol	Nie wiem	60 mg	Należy włączyć leczenie buprenorfiną w plastrze, rozpoczynając od dawki 35 ug/h i stopniowo w razie potrzeby zwiększać dawkę co około 6 dni, aż do osiągnięcia kontroli bólu	Buprenorfina w plastrze (np. Transtec)	Dołączysz do leczenia gabapentynę starając się osiągnąć dawkę 3 x 300 mg	Miareczkowanie morfiny w warunkach POZ/leczenia domowego	Nigdy nie dołączam koanalgetyków w swojej praktyce
Ponad 16 lat	specjalista chorób dzieci		NIE	NIE	Natężenie bólu zmierzone skalą oceny bólu	Stosuję preparaty tramadolu i buprenorfinę (w plastrach)	80 mg	80 mg	Należy włączyć leczenie morfiną doustnie o krótkim czasie działania w dawce ½ tbl po 20 mg co 4 godziny + doraźna dawka przeciwbólowa i miareczkować do osiągnięcia kontroli	Tramadol	Dołączysz do leczenia gabapentynę starając się osiągnąć dawkę 3 x 300 mg	Opanowanie bólu przebijającego	Gdy leki z 3 stopnia drabiny analgetycznej są mało skuteczne
Ponad 16 lat	specjalista medycyny rodzinnej		NIE	TAK	Natężenie bólu zmierzone skalą oceny bólu	Stosuję preparaty tramadolu i buprenorfinę (w plastrach)	40 mg	80 mg	Należy włączyć leczenie buprenorfiną w plastrze, rozpoczynając od dawki 35 ug/h i stopniowo w razie potrzeby zwiększać dawkę co około 6 dni, aż do osiągnięcia kontroli bólu	Tramadol	Dołączysz do leczenia gabapentynę starając się osiągnąć dawkę 3 x 300 mg	Dołączanie koanalgetyków do leczenia bólu	W chwili rozpoznania, że ból ma charakter neuropatyczny
Ponad 16 lat	specjalista medycyny rodzinnej		NIE	TAK	Charakter bólu	Inicjuję leczenie bólu słabymi lub silnymi opioidami w zależności od potrzeby	20 mg	20 mg	Należy włączyć leczenie buprenorfiną w plastrze, rozpoczynając od dawki 35 ug/h i stopniowo w razie potrzeby zwiększać dawkę co około 6 dni, aż do osiągnięcia kontroli bólu	Buprenorfina w plastrze (np. Transtec)	Włączysz lek z 3. stopnia drabiny analgetycznej wobec nieskuteczności tramadolu	Dołączanie koanalgetyków do leczenia bólu	Gdy leki z 3 stopnia drabiny analgetycznej są mało skuteczne
Ponad 16 lat	specjalista medycyny rodzinnej, radiologia i diagnostyka obrazowa		NIE	TAK	Charakter bólu	Stosuję preparaty tramadolu i buprenorfinę (w plastrach)	40 mg	60 mg	Należy włączyć leczenie buprenorfiną w plastrze, rozpoczynając od dawki 35 ug/h i stopniowo w razie potrzeby zwiększać dawkę co około 6 dni, aż do osiągnięcia kontroli bólu	Nie stosuję opioidów w swojej praktyce lekarskiej	Skierujesz Pacjentkę do poradni leczenia bólu w trybie pilnym	Miareczkowanie morfiny w warunkach POZ/leczenia domowego	Nigdy nie dołączam koanalgetyków w swojej praktyce
Ponad 16 lat	specjalista chorób wewnętrznych		NIE	NIE	Natężenie bólu zmierzone skalą oceny bólu	Stosuję preparaty tramadolu i buprenorfinę (w plastrach)	80 mg	80 mg	Należy włączyć leczenie buprenorfiną w plastrze, rozpoczynając od dawki 35 ug/h i stopniowo w razie potrzeby zwiększać dawkę co około 6 dni, aż do osiągnięcia kontroli bólu	Buprenorfina w plastrze (np. Transtec)	Dołączysz do leczenia gabapentynę starając się osiągnąć dawkę 3 x 300 mg	Opanowanie bólu przebijającego	W chwili rozpoznania, że ból ma charakter neuropatyczny
Ponad 16 lat	specjalista medycyny rodzinnej, specjalista chorób wewnętrznych		NIE	TAK	Moje doświadczenie w stosowaniu konkretnego leku	Stosuję preparaty tramadolu i buprenorfinę (w plastrach)	Nie wiem	Nie wiem	Należy włączyć leczenie buprenorfiną w plastrze, rozpoczynając od dawki 35 ug/h i stopniowo w razie potrzeby zwiększać dawkę co około 6 dni, aż do osiągnięcia kontroli bólu	Tramadol	Dołączysz do leczenia gabapentynę starając się osiągnąć dawkę 3 x 300 mg	Opanowanie bólu przebijającego	W chwili rozpoznania, że ból ma charakter neuropatyczny
Ponad 16 lat	specjalista medycyny rodzinnej, specjalista chorób wewnętrznych		NIE	TAK	Natężenie bólu zmierzone skalą oceny bólu	Inicjuję leczenie bólu słabymi lub silnymi opioidami w zależności od potrzeby	80 mg	80 mg	Należy włączyć leczenie morfiną doustnie o krótkim czasie działania w dawce ½ tbl po 20 mg co 4 godziny + doraźna dawka przeciwbólowa i miareczkować do osiągnięcia kontroli	Buprenorfina w plastrze (np. Transtec)	Dołączysz do leczenia pregabalinę zaczynając od dawki 75 mg dwa razy dziennie	Zamiana jednego leku przeciwbólowego na inny (rotacja)	Przy pierwszych sygnałach ze strony Pacjenta dotyczących bólu
Ponad 16 lat	lekarz chorób wewnętrznych		NIE	NIE	Dynamika zmian bólu, szybkość narastania	Inicjuję leczenie bólu słabymi lub silnymi opioidami w zależności od potrzeby	80 mg	80 mg	Należy zamienić paracetamol na ketoprofen i podawać go 2x na dobę w dawce 100 mg	Buprenorfina w plastrze (np. Transtec)	Dołączysz do leczenia pregabalinę zaczynając od dawki 75 mg dwa razy dziennie	Opanowanie bólu przebijającego	Gdy leki z 3 stopnia drabiny analgetycznej są mało skuteczne
Ponad 16 lat	specjalista medycyny rodzinnej, specjalista chorób wewnętrznych		NIE	TAK	Charakter bólu	Inicjuję leczenie bólu słabymi lub silnymi opioidami w zależności od potrzeby	Nie wiem	Nie wiem	Należy włączyć leczenie morfiną doustnie o krótkim czasie działania w dawce ½ tbl po 20 mg co 4 godziny + doraźna dawka przeciwbólowa i miareczkować do osiągnięcia kontroli	Tramadol	Dołączysz do leczenia gabapentynę starając się osiągnąć dawkę 3 x 300 mg	Zamiana jednego leku przeciwbólowego na inny (rotacja)	W chwili rozpoznania, że ból ma charakter neuropatyczny
Ponad 16 lat	specjalista medycyny rodzinnej		NIE	TAK	Dynamika zmian bólu, szybkość narastania	Inicjuję leczenie bólu słabymi lub silnymi opioidami w zależności od potrzeby	Nie wiem	20 mg	Należy włączyć leczenie buprenorfiną w plastrze, rozpoczynając od dawki 35 ug/h i stopniowo w razie potrzeby zwiększać dawkę co około 6 dni, aż do osiągnięcia kontroli bólu	Tramadol	Dołączysz do leczenia gabapentynę starając się osiągnąć dawkę 3 x 300 mg	Zamiana jednego leku przeciwbólowego na inny (rotacja)	W chwili rozpoznania, że ból ma charakter neuropatyczny
Ponad 16 lat	specjalista chorób wewnętrznych		NIE	NIE	Dynamika zmian bólu, szybkość narastania	Inicjuję leczenie bólu słabymi lub silnymi opioidami w zależności od potrzeby	Nie wiem	Nie wiem	Należy włączyć leczenie buprenorfiną w plastrze, rozpoczynając od dawki 35 ug/h i stopniowo w razie potrzeby zwiększać dawkę co około 6 dni, aż do osiągnięcia kontroli bólu	Tramadol	Dołączysz do leczenia pregabalinę zaczynając od dawki 75 mg dwa razy dziennie	Miareczkowanie morfiny w warunkach POZ/leczenia domowego	Nigdy nie dołączam koanalgetyków w swojej praktyce
Ponad 16 lat	specjalista medycyny rodzinnej		NIE	TAK	Dynamika zmian bólu, szybkość narastania	Inicjuję leczenie bólu słabymi lub silnymi opioidami w zależności od potrzeby	20 mg	Nie wiem	Należy włączyć leczenie buprenorfiną w plastrze, rozpoczynając od dawki 35 ug/h i stopniowo w razie potrzeby zwiększać dawkę co około 6 dni, aż do osiągnięcia kontroli bólu	Buprenorfina w plastrze (np. Transtec)	Dołączysz do leczenia gabapentynę starając się osiągnąć dawkę 3 x 300 mg	Miareczkowanie morfiny w warunkach POZ/leczenia domowego	W chwili rozpoznania, że ból ma charakter neuropatyczny
Ponad 16 lat	specjalista medycyny rodzinnej		NIE	TAK	Charakter bólu	Inicjuję leczenie bólu słabymi lub silnymi opioidami w zależności od potrzeby	20 mg	20 mg	Żadne z powyższych	Buprenorfina w plastrze (np. Transtec)	Dołączysz do leczenia pregabalinę zaczynając od dawki 75 mg dwa razy dziennie	Miareczkowanie morfiny w warunkach POZ/leczenia domowego	W chwili rozpoznania, że ból ma charakter neuropatyczny
Ponad 16 lat	specjalista medycyny rodzinnej, specjalista chorób dzieci		NIE	TAK	Natężenie bólu zmierzone skalą oceny bólu	Inicjuję leczenie bólu słabymi lub silnymi opioidami w zależności od potrzeby	60 mg	80 mg	Należy włączyć leczenie morfiną doustnie o krótkim czasie działania w dawce ½ tbl po 20 mg co 4 godziny + doraźna dawka przeciwbólowa i miareczkować do osiągnięcia kontroli	Morfina podawana doustnie o krótkim czasie działania	Dołączysz do leczenia gabapentynę starając się osiągnąć dawkę 3 x 300 mg	Zamiana jednego leku przeciwbólowego na inny (rotacja)	W chwili rozpoznania, że ból ma charakter neuropatyczny
Ponad 16 lat	specjalista medycyny rodzinnej, specjalista chorób wewnętrznych		NIE	TAK	Natężenie bólu zmierzone skalą oceny bólu	Stosuję preparaty tramadolu i buprenorfinę (w plastrach)	20 mg	20 mg	Należy w pierwszej kolejności dołączyć koanalgetyk, np. pregabalinę	Tramadol	Dołączysz do leczenia pregabalinę zaczynając od dawki 75 mg dwa razy dziennie	Opanowanie bólu przebijającego	W chwili rozpoznania, że ból ma charakter neuropatyczny
Ponad 16 lat	specjalista chorób wewnętrznych		NIE	NIE	Charakter bólu	Inicjuję leczenie bólu słabymi lub silnymi opioidami w zależności od potrzeby	40 mg	20 mg	Należy w pierwszej kolejności dołączyć koanalgetyk, np. pregabalinę	Buprenorfina w plastrze (np. Transtec)	Dołączysz do leczenia pregabalinę zaczynając od dawki 75 mg dwa razy dziennie	Zamiana jednego leku przeciwbólowego na inny (rotacja)	W chwili rozpoznania, że ból ma charakter neuropatyczny
Ponad 16 lat	specjalista chorób wewnętrznych		NIE	NIE	Natężenie bólu zmierzone skalą oceny bólu	Inicjuję leczenie bólu słabymi lub silnymi opioidami w zależności od potrzeby	40 mg	80 mg	Należy w pierwszej kolejności dołączyć koanalgetyk, np. pregabalinę	Tramadol	Dołączysz do leczenia gabapentynę starając się osiągnąć dawkę 3 x 300 mg	Opanowanie bólu przebijającego	W chwili rozpoznania, że ból ma charakter neuropatyczny
Ponad 16 lat	brak		NIE	NIE	Natężenie bólu zmierzone skalą oceny bólu	Stosuję preparaty tramadolu i buprenorfinę (w plastrach)	Nie wiem	Nie wiem	Należy włączyć leczenie buprenorfiną w plastrze, rozpoczynając od dawki 35 ug/h i stopniowo w razie potrzeby zwiększać dawkę co około 6 dni, aż do osiągnięcia kontroli bólu	Tramadol	Dołączysz do leczenia pregabalinę zaczynając od dawki 75 mg dwa razy dziennie	Dołączanie koanalgetyków do leczenia bólu	Gdy leki z 3 stopnia drabiny analgetycznej są mało skuteczne
Ponad 16 lat	specjalista medycyny rodzinnej		NIE	TAK	Charakter bólu	Inicjuję leczenie bólu słabymi lub silnymi opioidami w zależności od potrzeby	20 mg	40 mg	Należy włączyć leczenie buprenorfiną w plastrze, rozpoczynając od dawki 35 ug/h i stopniowo w razie potrzeby zwiększać dawkę co około 6 dni, aż do osiągnięcia kontroli bólu	Buprenorfina w plastrze (np. Transtec)	Dołączysz do leczenia gabapentynę starając się osiągnąć dawkę 3 x 300 mg	Zamiana jednego leku przeciwbólowego na inny (rotacja)	Gdy leki z 3 stopnia drabiny analgetycznej są mało skuteczne
Ponad 16 lat	specjalista medycyny rodzinnej		NIE	TAK	Charakter bólu	Inicjuję leczenie bólu słabymi lub silnymi opioidami w zależności od potrzeby	40 mg	80 mg	Należy włączyć leczenie buprenorfiną w plastrze, rozpoczynając od dawki 35 ug/h i stopniowo w razie potrzeby zwiększać dawkę co około 6 dni, aż do osiągnięcia kontroli bólu	Tramadol	Dołączysz do leczenia pregabalinę zaczynając od dawki 75 mg dwa razy dziennie	Żadne z powyższych	Gdy leki z 3 stopnia drabiny analgetycznej są mało skuteczne
Ponad 16 lat	specjalista chorób wewnętrznych		NIE	NIE	Charakter bólu	Stosuję preparaty tramadolu i buprenorfinę (w plastrach)	20 mg	20 mg	Należy włączyć leczenie buprenorfiną w plastrze, rozpoczynając od dawki 35 ug/h i stopniowo w razie potrzeby zwiększać dawkę co około 6 dni, aż do osiągnięcia kontroli bólu	Tramadol	Dołączysz do leczenia pregabalinę zaczynając od dawki 75 mg dwa razy dziennie	Miareczkowanie morfiny w warunkach POZ/leczenia domowego	W chwili rozpoznania, że ból ma charakter neuropatyczny
Ponad 16 lat	specjalista medycyny rodzinnej, choroby wewnętrzne		NIE	TAK	Dynamika zmian bólu, szybkość narastania	Inicjuję leczenie bólu słabymi lub silnymi opioidami w zależności od potrzeby	Nie wiem	Nie wiem	Należy włączyć leczenie morfiną doustnie o krótkim czasie działania w dawce ½ tbl po 20 mg co 4 godziny + doraźna dawka przeciwbólowa i miareczkować do osiągnięcia kontroli	Tramadol	Dołączysz do leczenia pregabalinę zaczynając od dawki 75 mg dwa razy dziennie	Zamiana jednego leku przeciwbólowego na inny (rotacja)	W chwili rozpoznania, że ból ma charakter neuropatyczny
Ponad 16 lat	specjalista medycyny rodzinnej, specjalista chorób wewnętrznych		NIE	TAK	Natężenie bólu zmierzone skalą oceny bólu	Stosuję preparaty tramadolu i buprenorfinę (w plastrach)	80 mg	80 mg	Należy włączyć leczenie morfiną doustnie o krótkim czasie działania w dawce ½ tbl po 20 mg co 4 godziny + doraźna dawka przeciwbólowa i miareczkować do osiągnięcia kontroli	Tramadol	Dołączysz do leczenia pregabalinę zaczynając od dawki 75 mg dwa razy dziennie	Zamiana jednego leku przeciwbólowego na inny (rotacja)	W chwili rozpoznania, że ból ma charakter neuropatyczny
Ponad 16 lat	specjalista medycyny rodzinnej		NIE	TAK	Natężenie bólu zmierzone skalą oceny bólu	Inicjuję leczenie bólu słabymi lub silnymi opioidami w zależności od potrzeby	40 mg	40 mg	Należy w pierwszej kolejności dołączyć koanalgetyk, np. pregabalinę	Morfina podawana doustnie o krótkim czasie działania	Dołączysz do leczenia pregabalinę zaczynając od dawki 75 mg dwa razy dziennie	Miareczkowanie morfiny w warunkach POZ/leczenia domowego	W chwili rozpoznania, że ból ma charakter neuropatyczny
Ponad 16 lat	specjalista medycyny rodzinnej		NIE	TAK	Natężenie bólu zmierzone skalą oceny bólu	Stosuję preparaty tramadolu i buprenorfinę (w plastrach)	20 mg	Nie wiem	Należy w pierwszej kolejności dołączyć koanalgetyk, np. pregabalinę	Tramadol	Dołączysz do leczenia pregabalinę zaczynając od dawki 75 mg dwa razy dziennie	Zamiana jednego leku przeciwbólowego na inny (rotacja)	W chwili rozpoznania, że ból ma charakter neuropatyczny
Ponad 16 lat	specjalista medycyny rodzinnej		NIE	TAK	Natężenie bólu zmierzone skalą oceny bólu	Inicjuję leczenie bólu słabymi lub silnymi opioidami w zależności od potrzeby	40 mg	20 mg	Należy włączyć leczenie buprenorfiną w plastrze, rozpoczynając od dawki 35 ug/h i stopniowo w razie potrzeby zwiększać dawkę co około 6 dni, aż do osiągnięcia kontroli bólu	Tramadol	Dołączysz do leczenia pregabalinę zaczynając od dawki 75 mg dwa razy dziennie	Zamiana jednego leku przeciwbólowego na inny (rotacja)	Przy pierwszych sygnałach ze strony Pacjenta dotyczących bólu
Ponad 16 lat	specjalista medycyny rodzinnej, specjalista chorób dzieci		NIE	TAK	Charakter bólu	Inicjuję leczenie bólu słabymi lub silnymi opioidami w zależności od potrzeby	80 mg	80 mg	Należy włączyć leczenie morfiną doustnie o krótkim czasie działania w dawce ½ tbl po 20 mg co 4 godziny + doraźna dawka przeciwbólowa i miareczkować do osiągnięcia kontroli	Tramadol	Dołączysz do leczenia pregabalinę zaczynając od dawki 75 mg dwa razy dziennie	Żadne z powyższych	W chwili rozpoznania, że ból ma charakter neuropatyczny
Ponad 16 lat	specjalista medycyny rodzinnej, specjalista chorób wewnętrznych		NIE	TAK	Natężenie bólu zmierzone skalą oceny bólu	Stosuję preparaty tramadolu i buprenorfinę (w plastrach)	Nie wiem	Nie wiem	Należy włączyć leczenie buprenorfiną w plastrze, rozpoczynając od dawki 35 ug/h i stopniowo w razie potrzeby zwiększać dawkę co około 6 dni, aż do osiągnięcia kontroli bólu	Buprenorfina w plastrze (np. Transtec)	Dołączysz do leczenia pregabalinę zaczynając od dawki 75 mg dwa razy dziennie	Zamiana jednego leku przeciwbólowego na inny (rotacja)	Gdy leki z 3 stopnia drabiny analgetycznej są mało skuteczne
Ponad 16 lat	specjalista medycyny rodzinnej		NIE	TAK	Natężenie bólu zmierzone skalą oceny bólu	Wypisuję leki opioidowe, ale tylko jako kontynuację terapii	Nie wiem	Nie wiem	Należy włączyć leczenie morfiną doustnie o krótkim czasie działania w dawce ½ tbl po 20 mg co 4 godziny + doraźna dawka przeciwbólowa i miareczkować do osiągnięcia kontroli	Tramadol	Dołączysz do leczenia pregabalinę zaczynając od dawki 75 mg dwa razy dziennie	Miareczkowanie morfiny w warunkach POZ/leczenia domowego	W chwili rozpoznania, że ból ma charakter neuropatyczny
Ponad 16 lat	specjalista medycyny rodzinnej		NIE	TAK	Moje doświadczenie w stosowaniu konkretnego leku	Inicjuję leczenie bólu słabymi lub silnymi opioidami w zależności od potrzeby	40 mg	20 mg	Żadne z powyższych	Tramadol	Dołączysz do leczenia pregabalinę zaczynając od dawki 75 mg dwa razy dziennie	Zamiana jednego leku przeciwbólowego na inny (rotacja)	W chwili rozpoznania, że ból ma charakter neuropatyczny
Ponad 16 lat	specjalista medycyny rodzinnej		NIE	TAK	Natężenie bólu zmierzone skalą oceny bólu	Stosuję preparaty tramadolu i buprenorfinę (w plastrach)	20 mg	20 mg	Należy włączyć leczenie morfiną doustnie o krótkim czasie działania w dawce ½ tbl po 20 mg co 4 godziny + doraźna dawka przeciwbólowa i miareczkować do osiągnięcia kontroli	Tramadol	Dołączysz do leczenia pregabalinę zaczynając od dawki 75 mg dwa razy dziennie	Miareczkowanie morfiny w warunkach POZ/leczenia domowego	W chwili rozpoznania, że ból ma charakter neuropatyczny
Ponad 16 lat	specjalista medycyny rodzinnej		NIE	TAK	Moje doświadczenie w stosowaniu konkretnego leku	Inicjuję leczenie bólu słabymi lub silnymi opioidami w zależności od potrzeby	40 mg	20 mg	Należy włączyć leczenie buprenorfiną w plastrze, rozpoczynając od dawki 35 ug/h i stopniowo w razie potrzeby zwiększać dawkę co około 6 dni, aż do osiągnięcia kontroli bólu	Tramadol	Włączysz lek z 3. stopnia drabiny analgetycznej wobec nieskuteczności tramadolu	Dołączanie koanalgetyków do leczenia bólu	W chwili rozpoznania, że ból ma charakter neuropatyczny
Ponad 16 lat	specjalista medycyny rodzinnej		NIE	TAK	Natężenie bólu zmierzone skalą oceny bólu	Wypisuję leki opioidowe, ale tylko jako kontynuację terapii	Nie wiem	Nie wiem	Należy włączyć leczenie buprenorfiną w plastrze, rozpoczynając od dawki 35 ug/h i stopniowo w razie potrzeby zwiększać dawkę co około 6 dni, aż do osiągnięcia kontroli bólu	Tramadol	Dołączysz do leczenia pregabalinę zaczynając od dawki 75 mg dwa razy dziennie	Miareczkowanie morfiny w warunkach POZ/leczenia domowego	Gdy leki z 3 stopnia drabiny analgetycznej są mało skuteczne
Ponad 16 lat	specjalista medycyny rodzinnej, specjalista chorób wewnętrznych		NIE	TAK	Natężenie bólu zmierzone skalą oceny bólu	Inicjuję leczenie bólu słabymi lub silnymi opioidami w zależności od potrzeby	40 mg	20 mg	Należy w pierwszej kolejności dołączyć koanalgetyk, np. pregabalinę	Tramadol	Dołączysz do leczenia pregabalinę zaczynając od dawki 75 mg dwa razy dziennie	Opanowanie bólu przebijającego	Gdy leki z 3 stopnia drabiny analgetycznej są mało skuteczne
Ponad 16 lat	specjalista medycyny rodzinnej		NIE	TAK	Natężenie bólu zmierzone skalą oceny bólu	Inicjuję leczenie bólu słabymi lub silnymi opioidami w zależności od potrzeby	80 mg	Nie wiem	Należy włączyć leczenie buprenorfiną w plastrze, rozpoczynając od dawki 35 ug/h i stopniowo w razie potrzeby zwiększać dawkę co około 6 dni, aż do osiągnięcia kontroli bólu	Tramadol	Dołączysz do leczenia pregabalinę zaczynając od dawki 75 mg dwa razy dziennie	Miareczkowanie morfiny w warunkach POZ/leczenia domowego	W chwili rozpoznania, że ból ma charakter neuropatyczny
Ponad 16 lat	specjalista medycyny rodzinnej, specjalista chorób wewnętrznych		NIE	TAK	Dynamika zmian bólu, szybkość narastania	Inicjuję leczenie bólu słabymi lub silnymi opioidami w zależności od potrzeby	80 mg	80 mg	Należy w pierwszej kolejności dołączyć koanalgetyk, np. pregabalinę	Tramadol	Dołączysz do leczenia pregabalinę zaczynając od dawki 75 mg dwa razy dziennie	Zamiana jednego leku przeciwbólowego na inny (rotacja)	W chwili rozpoznania, że ból ma charakter neuropatyczny
Ponad 16 lat	specjalista medycyny rodzinnej		NIE	TAK	Natężenie bólu zmierzone skalą oceny bólu	Wypisuję leki opioidowe, ale tylko jako kontynuację terapii	Nie wiem	Nie wiem	Należy włączyć leczenie buprenorfiną w plastrze, rozpoczynając od dawki 35 ug/h i stopniowo w razie potrzeby zwiększać dawkę co około 6 dni, aż do osiągnięcia kontroli bólu	Oksykodon	Skierujesz Pacjentkę do poradni leczenia bólu w trybie pilnym	Zamiana jednego leku przeciwbólowego na inny (rotacja)	Przy pierwszych sygnałach ze strony Pacjenta dotyczących bólu
Ponad 16 lat	medycyna ogólna		NIE	NIE	Dynamika zmian bólu, szybkość narastania	Stosuję preparaty tramadolu i buprenorfinę (w plastrach)	Nie wiem	Nie wiem	Należy włączyć leczenie buprenorfiną w plastrze, rozpoczynając od dawki 35 ug/h i stopniowo w razie potrzeby zwiększać dawkę co około 6 dni, aż do osiągnięcia kontroli bólu	Tramadol	Dołączysz do leczenia pregabalinę zaczynając od dawki 75 mg dwa razy dziennie	Dołączanie koanalgetyków do leczenia bólu	W chwili rozpoznania, że ból ma charakter neuropatyczny
Ponad 16 lat	specjalista medycyny rodzinnej		NIE	TAK	Natężenie bólu zmierzone skalą oceny bólu	Stosuję preparaty tramadolu i buprenorfinę (w plastrach)	Nie wiem	Nie wiem	Należy w pierwszej kolejności dołączyć koanalgetyk, np. pregabalinę	Buprenorfina w plastrze (np. Transtec)	Dołączysz do leczenia pregabalinę zaczynając od dawki 75 mg dwa razy dziennie	Miareczkowanie morfiny w warunkach POZ/leczenia domowego	W chwili rozpoznania, że ból ma charakter neuropatyczny
Ponad 16 lat	specjalista medycyny rodzinnej, specjalista chorób dzieci		NIE	TAK	Natężenie bólu zmierzone skalą oceny bólu	Wypisuję leki opioidowe, ale tylko jako kontynuację terapii	Nie wiem	Nie wiem	Należy włączyć leczenie buprenorfiną w plastrze, rozpoczynając od dawki 35 ug/h i stopniowo w razie potrzeby zwiększać dawkę co około 6 dni, aż do osiągnięcia kontroli bólu	Buprenorfina w plastrze (np. Transtec)	Dołączysz do leczenia pregabalinę zaczynając od dawki 75 mg dwa razy dziennie	Miareczkowanie morfiny w warunkach POZ/leczenia domowego	W chwili rozpoznania, że ból ma charakter neuropatyczny
Ponad 16 lat	specjalista medycyny rodzinnej, specjalista chorób wewnętrznych		NIE	TAK	Natężenie bólu zmierzone skalą oceny bólu	Inicjuję leczenie bólu słabymi lub silnymi opioidami w zależności od potrzeby	40 mg	80 mg	Należy włączyć leczenie buprenorfiną w plastrze, rozpoczynając od dawki 35 ug/h i stopniowo w razie potrzeby zwiększać dawkę co około 6 dni, aż do osiągnięcia kontroli bólu	Buprenorfina w plastrze (np. Transtec)	Dołączysz do leczenia pregabalinę zaczynając od dawki 75 mg dwa razy dziennie	Miareczkowanie morfiny w warunkach POZ/leczenia domowego	W chwili rozpoznania, że ból ma charakter neuropatyczny
Ponad 16 lat	specjalista medycyny rodzinnej		NIE	TAK	Natężenie bólu zmierzone skalą oceny bólu	Inicjuję leczenie bólu słabymi lub silnymi opioidami w zależności od potrzeby	40 mg	40 mg	Żadne z powyższych	Oksykodon	Dołączysz do leczenia pregabalinę zaczynając od dawki 75 mg dwa razy dziennie	Opanowanie bólu przebijającego	W chwili rozpoznania, że ból ma charakter neuropatyczny
Ponad 16 lat	specjalista medycyny rodzinnej, specjalista chorób dzieci		NIE	TAK	Natężenie bólu zmierzone skalą oceny bólu	Stosuję preparaty tramadolu i buprenorfinę (w plastrach)	Nie wiem	Nie wiem	Należy włączyć leczenie buprenorfiną w plastrze, rozpoczynając od dawki 35 ug/h i stopniowo w razie potrzeby zwiększać dawkę co około 6 dni, aż do osiągnięcia kontroli bólu	Buprenorfina w plastrze (np. Transtec)	Dołączysz do leczenia gabapentynę starając się osiągnąć dawkę 3 x 300 mg	Miareczkowanie morfiny w warunkach POZ/leczenia domowego	W chwili rozpoznania, że ból ma charakter neuropatyczny
Ponad 16 lat	specjalista medycyny rodzinnej, specjalista chorób wewnętrznych		NIE	TAK	Natężenie bólu zmierzone skalą oceny bólu	Stosuję preparaty tramadolu i buprenorfinę (w plastrach)	Nie wiem	Nie wiem	Należy zamienić paracetamol na ketoprofen i podawać go 2x na dobę w dawce 100 mg	Tramadol	Włączysz lek z 3. stopnia drabiny analgetycznej wobec nieskuteczności tramadolu	Opanowanie bólu przebijającego	W momencie kwalifikowani chorego onkologicznie do leczenia chirurgicznego nowotworu
Ponad 16 lat	specjalista medycyny rodzinnej		NIE	TAK	Natężenie bólu zmierzone skalą oceny bólu	Inicjuję leczenie bólu słabymi lub silnymi opioidami w zależności od potrzeby	60 mg	20 mg	Należy zamienić paracetamol na ketoprofen i podawać go 2x na dobę w dawce 100 mg	Tramadol	Dołączysz do leczenia gabapentynę starając się osiągnąć dawkę 3 x 300 mg	Zamiana jednego leku przeciwbólowego na inny (rotacja)	Gdy leki z 3 stopnia drabiny analgetycznej są mało skuteczne
Ponad 16 lat	specjalista medycyny rodzinnej, specjalista chorób wewnętrznych		NIE	TAK	Charakter bólu	Inicjuję leczenie bólu słabymi lub silnymi opioidami w zależności od potrzeby	40 mg	20 mg	Należy włączyć leczenie buprenorfiną w plastrze, rozpoczynając od dawki 35 ug/h i stopniowo w razie potrzeby zwiększać dawkę co około 6 dni, aż do osiągnięcia kontroli bólu	Buprenorfina w plastrze (np. Transtec)	Dołączysz do leczenia pregabalinę zaczynając od dawki 75 mg dwa razy dziennie	Dobieranie leków z grupy NLPZ w zależności od rodzaju bólu	Przy pierwszych sygnałach ze strony Pacjenta dotyczących bólu
Ponad 16 lat	specjalista medycyny rodzinnej, specjalista chorób wewnętrznych		NIE	TAK	Charakter bólu	Inicjuję leczenie bólu słabymi lub silnymi opioidami w zależności od potrzeby	20 mg	20 mg	Należy włączyć leczenie buprenorfiną w plastrze, rozpoczynając od dawki 35 ug/h i stopniowo w razie potrzeby zwiększać dawkę co około 6 dni, aż do osiągnięcia kontroli bólu	Tramadol	Dołączysz do leczenia pregabalinę zaczynając od dawki 75 mg dwa razy dziennie	Opanowanie bólu przebijającego	Gdy leki z 3 stopnia drabiny analgetycznej są mało skuteczne
Ponad 16 lat	specjalista medycyny rodzinnej, specjalista chorób wewnętrznych		NIE	TAK	Charakter bólu	Inicjuję leczenie bólu słabymi lub silnymi opioidami w zależności od potrzeby	80 mg	80 mg	Należy włączyć leczenie morfiną doustnie o krótkim czasie działania w dawce ½ tbl po 20 mg co 4 godziny + doraźna dawka przeciwbólowa i miareczkować do osiągnięcia kontroli	Tramadol	Dołączysz do leczenia pregabalinę zaczynając od dawki 75 mg dwa razy dziennie	Zamiana jednego leku przeciwbólowego na inny (rotacja)	W chwili rozpoznania, że ból ma charakter neuropatyczny
Ponad 16 lat	specjalista medycyny rodzinnej, specjalista chorób wewnętrznych		NIE	TAK	Natężenie bólu zmierzone skalą oceny bólu	Stosuję preparaty tramadolu i buprenorfinę (w plastrach)	40 mg	Nie wiem	Należy włączyć leczenie buprenorfiną w plastrze, rozpoczynając od dawki 35 ug/h i stopniowo w razie potrzeby zwiększać dawkę co około 6 dni, aż do osiągnięcia kontroli bólu	Tramadol	Dołączysz do leczenia gabapentynę starając się osiągnąć dawkę 3 x 300 mg	Zamiana jednego leku przeciwbólowego na inny (rotacja)	W chwili rozpoznania, że ból ma charakter neuropatyczny
Ponad 16 lat	specjalista medycyny rodzinnej, specjalista chorób wewnętrznych		NIE	TAK	Natężenie bólu zmierzone skalą oceny bólu	Stosuję preparaty tramadolu i buprenorfinę (w plastrach)	40 mg	40 mg	Należy włączyć leczenie buprenorfiną w plastrze, rozpoczynając od dawki 35 ug/h i stopniowo w razie potrzeby zwiększać dawkę co około 6 dni, aż do osiągnięcia kontroli bólu	Buprenorfina w plastrze (np. Transtec)	Dołączysz do leczenia pregabalinę zaczynając od dawki 75 mg dwa razy dziennie	Miareczkowanie morfiny w warunkach POZ/leczenia domowego	W chwili rozpoznania, że ból ma charakter neuropatyczny
Ponad 16 lat	specjalista chorób wewnętrznych, specjalista medycyny paliatywnej		NIE	NIE	Charakter bólu	Inicjuję leczenie bólu słabymi lub silnymi opioidami w zależności od potrzeby	40 mg	Nie wiem	Żadne z powyższych	Tramadol	Żadne z powyższych	Żadne z powyższych	Przy pierwszych sygnałach ze strony Pacjenta dotyczących bólu
Ponad 16 lat	specjalista medycyny rodzinnej		NIE	TAK	Natężenie bólu zmierzone skalą oceny bólu	Stosuję tylko tramadol	Nie wiem	Nie wiem	Należy włączyć leczenie buprenorfiną w plastrze, rozpoczynając od dawki 35 ug/h i stopniowo w razie potrzeby zwiększać dawkę co około 6 dni, aż do osiągnięcia kontroli bólu	Tramadol	Dołączysz do leczenia pregabalinę zaczynając od dawki 75 mg dwa razy dziennie	Dołączanie koanalgetyków do leczenia bólu	W chwili rozpoznania, że ból ma charakter neuropatyczny
Ponad 16 lat	specjalista chorób wewnętrznych		NIE	NIE	Natężenie bólu zmierzone skalą oceny bólu	Inicjuję leczenie bólu słabymi lub silnymi opioidami w zależności od potrzeby	40 mg	20 mg	Należy włączyć leczenie buprenorfiną w plastrze, rozpoczynając od dawki 35 ug/h i stopniowo w razie potrzeby zwiększać dawkę co około 6 dni, aż do osiągnięcia kontroli bólu	Buprenorfina w plastrze (np. Transtec)	Dołączysz do leczenia pregabalinę zaczynając od dawki 75 mg dwa razy dziennie	Miareczkowanie morfiny w warunkach POZ/leczenia domowego	W chwili rozpoznania, że ból ma charakter neuropatyczny
Ponad 16 lat	specjalista medycyny rodzinnej, specjalista chorób wewnętrznych		NIE	TAK	Natężenie bólu zmierzone skalą oceny bólu	Stosuję preparaty tramadolu i buprenorfinę (w plastrach)	80 mg	80 mg	Należy włączyć leczenie buprenorfiną w plastrze, rozpoczynając od dawki 35 ug/h i stopniowo w razie potrzeby zwiększać dawkę co około 6 dni, aż do osiągnięcia kontroli bólu	Buprenorfina w plastrze (np. Transtec)	Dołączysz do leczenia pregabalinę zaczynając od dawki 75 mg dwa razy dziennie	Żadne z powyższych	W chwili rozpoznania, że ból ma charakter neuropatyczny
Ponad 16 lat	specjalista medycyny rodzinnej, specjalista chorób wewnętrznych		NIE	TAK	Charakter bólu	Stosuję preparaty tramadolu i buprenorfinę (w plastrach)	Nie wiem	20 mg	Należy włączyć leczenie buprenorfiną w plastrze, rozpoczynając od dawki 35 ug/h i stopniowo w razie potrzeby zwiększać dawkę co około 6 dni, aż do osiągnięcia kontroli bólu	Tramadol	Dołączysz do leczenia pregabalinę zaczynając od dawki 75 mg dwa razy dziennie	Miareczkowanie morfiny w warunkach POZ/leczenia domowego	W chwili rozpoznania, że ból ma charakter neuropatyczny
Ponad 16 lat	specjalista medycyny rodzinnej		NIE	TAK	Natężenie bólu zmierzone skalą oceny bólu	Inicjuję leczenie bólu słabymi lub silnymi opioidami w zależności od potrzeby	80 mg	60 mg	Należy włączyć leczenie morfiną doustnie o krótkim czasie działania w dawce ½ tbl po 20 mg co 4 godziny + doraźna dawka przeciwbólowa i miareczkować do osiągnięcia kontroli	Buprenorfina w plastrze (np. Transtec)	Dołączysz do leczenia pregabalinę zaczynając od dawki 75 mg dwa razy dziennie	Opanowanie bólu przebijającego	W chwili rozpoznania, że ból ma charakter neuropatyczny
Ponad 16 lat	specjalista medycyny rodzinnej		NIE	TAK	Natężenie bólu zmierzone skalą oceny bólu	Inicjuję leczenie bólu słabymi lub silnymi opioidami w zależności od potrzeby	20 mg	20 mg	Należy włączyć leczenie morfiną doustnie o krótkim czasie działania w dawce ½ tbl po 20 mg co 4 godziny + doraźna dawka przeciwbólowa i miareczkować do osiągnięcia kontroli	Oksykodon	Dołączysz do leczenia gabapentynę starając się osiągnąć dawkę 3 x 300 mg	Zamiana jednego leku przeciwbólowego na inny (rotacja)	W chwili rozpoznania, że ból ma charakter neuropatyczny
Ponad 16 lat	specjalista medycyny rodzinnej		NIE	TAK	Natężenie bólu zmierzone skalą oceny bólu	Inicjuję leczenie bólu słabymi lub silnymi opioidami w zależności od potrzeby	20 mg	20 mg	Należy włączyć leczenie buprenorfiną w plastrze, rozpoczynając od dawki 35 ug/h i stopniowo w razie potrzeby zwiększać dawkę co około 6 dni, aż do osiągnięcia kontroli bólu	Buprenorfina w plastrze (np. Transtec)	Dołączysz do leczenia pregabalinę zaczynając od dawki 75 mg dwa razy dziennie	Zamiana jednego leku przeciwbólowego na inny (rotacja)	W chwili rozpoznania, że ból ma charakter neuropatyczny
Ponad 16 lat	specjalista medycyny rodzinnej, specjalista chorób wewnętrznych		NIE	TAK	Natężenie bólu zmierzone skalą oceny bólu	Inicjuję leczenie bólu słabymi lub silnymi opioidami w zależności od potrzeby	80 mg	20 mg	Należy w pierwszej kolejności dołączyć koanalgetyk, np. pregabalinę	Tramadol	Dołączysz do leczenia gabapentynę starając się osiągnąć dawkę 3 x 300 mg	Zamiana jednego leku przeciwbólowego na inny (rotacja)	Gdy leki z 3 stopnia drabiny analgetycznej są mało skuteczne
Ponad 16 lat	specjalista medycyny rodzinnej		NIE	TAK	Dynamika zmian bólu, szybkość narastania	Inicjuję leczenie bólu słabymi lub silnymi opioidami w zależności od potrzeby	80 mg	80 mg	Należy zamienić paracetamol na ketoprofen i podawać go 2x na dobę w dawce 100 mg	Tramadol	Dołączysz do leczenia pregabalinę zaczynając od dawki 75 mg dwa razy dziennie	Miareczkowanie morfiny w warunkach POZ/leczenia domowego	Gdy leki z 3 stopnia drabiny analgetycznej są mało skuteczne
Ponad 16 lat	specjalista medycyny rodzinnej		NIE	TAK	Natężenie bólu zmierzone skalą oceny bólu	Inicjuję leczenie bólu słabymi lub silnymi opioidami w zależności od potrzeby	Nie wiem	Nie wiem	Należy włączyć leczenie buprenorfiną w plastrze, rozpoczynając od dawki 35 ug/h i stopniowo w razie potrzeby zwiększać dawkę co około 6 dni, aż do osiągnięcia kontroli bólu	Buprenorfina w plastrze (np. Transtec)	Dołączysz do leczenia pregabalinę zaczynając od dawki 75 mg dwa razy dziennie	Opanowanie bólu przebijającego	W chwili rozpoznania, że ból ma charakter neuropatyczny
Ponad 16 lat	specjalista medycyny rodzinnej, specjalista medycyny paliatywnej		NIE	TAK	Charakter bólu	Inicjuję leczenie bólu słabymi lub silnymi opioidami w zależności od potrzeby	80 mg	80 mg	Należy włączyć leczenie morfiną doustnie o krótkim czasie działania w dawce ½ tbl po 20 mg co 4 godziny + doraźna dawka przeciwbólowa i miareczkować do osiągnięcia kontroli	Oksykodon	Dołączysz do leczenia pregabalinę zaczynając od dawki 75 mg dwa razy dziennie	Opanowanie bólu przebijającego	W chwili rozpoznania, że ból ma charakter neuropatyczny
Ponad 16 lat	specjalista medycyny rodzinnej, specjalista chorób wewnętrznych		NIE	TAK	Charakter bólu	Stosuję preparaty tramadolu i buprenorfinę (w plastrach)	40 mg	60 mg	Należy włączyć leczenie buprenorfiną w plastrze, rozpoczynając od dawki 35 ug/h i stopniowo w razie potrzeby zwiększać dawkę co około 6 dni, aż do osiągnięcia kontroli bólu	Tramadol	Dołączysz do leczenia pregabalinę zaczynając od dawki 75 mg dwa razy dziennie	Zamiana jednego leku przeciwbólowego na inny (rotacja)	W chwili rozpoznania, że ból ma charakter neuropatyczny
Ponad 16 lat	specjalista medycyny rodzinnej		NIE	TAK	Natężenie bólu zmierzone skalą oceny bólu	Stosuję preparaty tramadolu i buprenorfinę (w plastrach)	Nie wiem	Nie wiem	Żadne z powyższych	Tramadol	Dołączysz do leczenia pregabalinę zaczynając od dawki 75 mg dwa razy dziennie	Dołączanie koanalgetyków do leczenia bólu	Nigdy nie dołączam koanalgetyków w swojej praktyce
Ponad 16 lat	specjalista medycyny rodzinnej		NIE	TAK	Dynamika zmian bólu, szybkość narastania	Inicjuję leczenie bólu słabymi lub silnymi opioidami w zależności od potrzeby	80 mg	80 mg	Należy włączyć leczenie buprenorfiną w plastrze, rozpoczynając od dawki 35 ug/h i stopniowo w razie potrzeby zwiększać dawkę co około 6 dni, aż do osiągnięcia kontroli bólu	Tramadol	Dołączysz do leczenia pregabalinę zaczynając od dawki 75 mg dwa razy dziennie	Miareczkowanie morfiny w warunkach POZ/leczenia domowego	W chwili rozpoznania, że ból ma charakter neuropatyczny
Ponad 16 lat	specjalista medycyny rodzinnej, specjalista chorób wewnętrznych		NIE	TAK	Natężenie bólu zmierzone skalą oceny bólu	Wypisuję leki opioidowe, ale tylko jako kontynuację terapii	Nie wiem	Nie wiem	Należy włączyć leczenie morfiną doustnie o krótkim czasie działania w dawce ½ tbl po 20 mg co 4 godziny + doraźna dawka przeciwbólowa i miareczkować do osiągnięcia kontroli	Oksykodon	Dołączysz do leczenia gabapentynę starając się osiągnąć dawkę 3 x 300 mg	Miareczkowanie morfiny w warunkach POZ/leczenia domowego	Gdy leki z 3 stopnia drabiny analgetycznej są mało skuteczne
Ponad 16 lat	specjalista medycyny rodzinnej		NIE	TAK	Natężenie bólu zmierzone skalą oceny bólu	Inicjuję leczenie bólu słabymi lub silnymi opioidami w zależności od potrzeby	Nie wiem	Nie wiem	Żadne z powyższych	Tramadol	Dołączysz do leczenia gabapentynę starając się osiągnąć dawkę 3 x 300 mg	Miareczkowanie morfiny w warunkach POZ/leczenia domowego	W chwili rozpoznania, że ból ma charakter neuropatyczny
Ponad 16 lat	specjalista medycyny rodzinnej		NIE	TAK	Natężenie bólu zmierzone skalą oceny bólu	Inicjuję leczenie bólu słabymi lub silnymi opioidami w zależności od potrzeby	40 mg	60 mg	Należy w pierwszej kolejności dołączyć koanalgetyk, np. pregabalinę	Tramadol	Dołączysz do leczenia gabapentynę starając się osiągnąć dawkę 3 x 300 mg	Opanowanie bólu przebijającego	W chwili rozpoznania, że ból ma charakter neuropatyczny
Ponad 16 lat	specjalista medycyny rodzinnej		NIE	TAK	Natężenie bólu zmierzone skalą oceny bólu	Inicjuję leczenie bólu słabymi lub silnymi opioidami w zależności od potrzeby	80 mg	40 mg	Należy zamienić paracetamol na ketoprofen i podawać go 2x na dobę w dawce 100 mg	Tramadol	Dołączysz do leczenia pregabalinę zaczynając od dawki 75 mg dwa razy dziennie	Zamiana jednego leku przeciwbólowego na inny (rotacja)	W chwili rozpoznania, że ból ma charakter neuropatyczny
Ponad 16 lat	specjalista medycyny rodzinnej, specjalista chorób dzieci		NIE	TAK	Natężenie bólu zmierzone skalą oceny bólu	Inicjuję leczenie bólu słabymi lub silnymi opioidami w zależności od potrzeby	60 mg	60 mg	Należy włączyć leczenie morfiną doustnie o krótkim czasie działania w dawce ½ tbl po 20 mg co 4 godziny + doraźna dawka przeciwbólowa i miareczkować do osiągnięcia kontroli	Morfina podawana doustnie o krótkim czasie działania	Dołączysz do leczenia pregabalinę zaczynając od dawki 75 mg dwa razy dziennie	Miareczkowanie morfiny w warunkach POZ/leczenia domowego	W chwili rozpoznania, że ból ma charakter neuropatyczny
Ponad 16 lat	LEKARZ CHORÓB WEWNĘTRZNYCH		NIE	NIE	Dynamika zmian bólu, szybkość narastania	Inicjuję leczenie bólu słabymi lub silnymi opioidami w zależności od potrzeby	40 mg	80 mg	Należy włączyć leczenie buprenorfiną w plastrze, rozpoczynając od dawki 35 ug/h i stopniowo w razie potrzeby zwiększać dawkę co około 6 dni, aż do osiągnięcia kontroli bólu	Tramadol	Dołączysz do leczenia pregabalinę zaczynając od dawki 75 mg dwa razy dziennie	Opanowanie bólu przebijającego	W chwili rozpoznania, że ból ma charakter neuropatyczny
Ponad 16 lat	specjalista chorób wewnętrznych		NIE	NIE	Charakter bólu	Stosuję preparaty tramadolu i buprenorfinę (w plastrach)	Nie wiem	Nie wiem	Należy zamienić paracetamol na ketoprofen i podawać go 2x na dobę w dawce 100 mg	Tramadol	Dołączysz do leczenia pregabalinę zaczynając od dawki 75 mg dwa razy dziennie	Zamiana jednego leku przeciwbólowego na inny (rotacja)	W chwili rozpoznania, że ból ma charakter neuropatyczny
Ponad 16 lat	specjalista medycyny rodzinnej, specjalista chorób wewnętrznych		NIE	TAK	Dynamika zmian bólu, szybkość narastania	Stosuję preparaty tramadolu i buprenorfinę (w plastrach)	Nie wiem	Nie wiem	Należy w pierwszej kolejności dołączyć koanalgetyk, np. pregabalinę	Buprenorfina w plastrze (np. Transtec)	Dołączysz do leczenia pregabalinę zaczynając od dawki 75 mg dwa razy dziennie	Dołączanie koanalgetyków do leczenia bólu	W chwili rozpoznania, że ból ma charakter neuropatyczny
Ponad 16 lat	specjalista medycyny rodzinnej		NIE	TAK	Charakter bólu	Stosuję preparaty tramadolu i buprenorfinę (w plastrach)	Nie wiem	Nie wiem	Należy włączyć leczenie buprenorfiną w plastrze, rozpoczynając od dawki 35 ug/h i stopniowo w razie potrzeby zwiększać dawkę co około 6 dni, aż do osiągnięcia kontroli bólu	Tramadol	Włączysz lek z 3. stopnia drabiny analgetycznej wobec nieskuteczności tramadolu	Miareczkowanie morfiny w warunkach POZ/leczenia domowego	Gdy leki z 3 stopnia drabiny analgetycznej są mało skuteczne
Ponad 16 lat	medycyna pracy		NIE	NIE	Natężenie bólu zmierzone skalą oceny bólu	Inicjuję leczenie bólu słabymi lub silnymi opioidami w zależności od potrzeby	Nie wiem	80 mg	Żadne z powyższych	Buprenorfina w plastrze (np. Transtec)	Dołączysz do leczenia pregabalinę zaczynając od dawki 75 mg dwa razy dziennie	Zamiana jednego leku przeciwbólowego na inny (rotacja)	W chwili rozpoznania, że ból ma charakter neuropatyczny
Ponad 16 lat	specjalista medycyny rodzinnej		NIE	TAK	Charakter bólu	Stosuję preparaty tramadolu i buprenorfinę (w plastrach)	Nie wiem	60 mg	Należy włączyć leczenie buprenorfiną w plastrze, rozpoczynając od dawki 35 ug/h i stopniowo w razie potrzeby zwiększać dawkę co około 6 dni, aż do osiągnięcia kontroli bólu	Tramadol	Dołączysz do leczenia pregabalinę zaczynając od dawki 75 mg dwa razy dziennie	Miareczkowanie morfiny w warunkach POZ/leczenia domowego	Gdy leki z 3 stopnia drabiny analgetycznej są mało skuteczne
Ponad 16 lat	specjalista medycyny rodzinnej		NIE	TAK	Dynamika zmian bólu, szybkość narastania	Inicjuję leczenie bólu słabymi lub silnymi opioidami w zależności od potrzeby	20 mg	20 mg	Należy włączyć leczenie buprenorfiną w plastrze, rozpoczynając od dawki 35 ug/h i stopniowo w razie potrzeby zwiększać dawkę co około 6 dni, aż do osiągnięcia kontroli bólu	Buprenorfina w plastrze (np. Transtec)	Dołączysz do leczenia pregabalinę zaczynając od dawki 75 mg dwa razy dziennie	Opanowanie bólu przebijającego	Gdy leki z 3 stopnia drabiny analgetycznej są mało skuteczne
Ponad 16 lat	specjalista medycyny rodzinnej, specjalista chorób wewnętrznych		NIE	TAK	Natężenie bólu zmierzone skalą oceny bólu	Stosuję preparaty tramadolu i buprenorfinę (w plastrach)	Nie wiem	Nie wiem	Należy zamienić paracetamol na ketoprofen i podawać go 2x na dobę w dawce 100 mg	Buprenorfina w plastrze (np. Transtec)	Dołączysz do leczenia pregabalinę zaczynając od dawki 75 mg dwa razy dziennie	Zamiana jednego leku przeciwbólowego na inny (rotacja)	W chwili rozpoznania, że ból ma charakter neuropatyczny
Ponad 16 lat	specjalista medycyny rodzinnej		NIE	TAK	Natężenie bólu zmierzone skalą oceny bólu	Inicjuję leczenie bólu słabymi lub silnymi opioidami w zależności od potrzeby	Nie wiem	Nie wiem	Należy włączyć leczenie morfiną doustnie o krótkim czasie działania w dawce ½ tbl po 20 mg co 4 godziny + doraźna dawka przeciwbólowa i miareczkować do osiągnięcia kontroli	Buprenorfina w plastrze (np. Transtec)	Dołączysz do leczenia pregabalinę zaczynając od dawki 75 mg dwa razy dziennie	Opanowanie bólu przebijającego	W chwili rozpoznania, że ból ma charakter neuropatyczny
Ponad 16 lat	specjalista medycyny rodzinnej		NIE	TAK
Ponad 16 lat	specjalista medycyny rodzinnej, specjalista chorób wewnętrznych		NIE	TAK	Natężenie bólu zmierzone skalą oceny bólu	Stosuję preparaty tramadolu i buprenorfinę (w plastrach)	40 mg	80 mg	Należy włączyć leczenie buprenorfiną w plastrze, rozpoczynając od dawki 35 ug/h i stopniowo w razie potrzeby zwiększać dawkę co około 6 dni, aż do osiągnięcia kontroli bólu	Tramadol	Dołączysz do leczenia pregabalinę zaczynając od dawki 75 mg dwa razy dziennie	Opanowanie bólu przebijającego	W chwili rozpoznania, że ból ma charakter neuropatyczny
Ponad 16 lat	specjalista medycyny rodzinnej		NIE	TAK	Natężenie bólu zmierzone skalą oceny bólu	Inicjuję leczenie bólu słabymi lub silnymi opioidami w zależności od potrzeby	40 mg	20 mg	Należy włączyć leczenie buprenorfiną w plastrze, rozpoczynając od dawki 35 ug/h i stopniowo w razie potrzeby zwiększać dawkę co około 6 dni, aż do osiągnięcia kontroli bólu	Tramadol	Dołączysz do leczenia pregabalinę zaczynając od dawki 75 mg dwa razy dziennie	Dołączanie koanalgetyków do leczenia bólu	W chwili rozpoznania, że ból ma charakter neuropatyczny
Ponad 16 lat	specjalista medycyny rodzinnej		NIE	TAK	Charakter bólu	Inicjuję leczenie bólu słabymi lub silnymi opioidami w zależności od potrzeby	60 mg	20 mg	Należy w pierwszej kolejności dołączyć koanalgetyk, np. pregabalinę	Oksykodon	Dołączysz do leczenia gabapentynę starając się osiągnąć dawkę 3 x 300 mg	Zamiana jednego leku przeciwbólowego na inny (rotacja)	W chwili rozpoznania, że ból ma charakter neuropatyczny
Ponad 16 lat	specjalista medycyny rodzinnej		NIE	TAK	Charakter bólu	Inicjuję leczenie bólu słabymi lub silnymi opioidami w zależności od potrzeby	20 mg	40 mg	Należy włączyć leczenie morfiną doustnie o krótkim czasie działania w dawce ½ tbl po 20 mg co 4 godziny + doraźna dawka przeciwbólowa i miareczkować do osiągnięcia kontroli	Buprenorfina w plastrze (np. Transtec)	Dołączysz do leczenia pregabalinę zaczynając od dawki 75 mg dwa razy dziennie	Dołączanie koanalgetyków do leczenia bólu	W chwili rozpoznania, że ból ma charakter neuropatyczny
Ponad 16 lat	specjalista medycyny rodzinnej		NIE	TAK	Natężenie bólu zmierzone skalą oceny bólu	Stosuję preparaty tramadolu i buprenorfinę (w plastrach)	20 mg	20 mg	Żadne z powyższych	Buprenorfina w plastrze (np. Transtec)	Dołączysz do leczenia pregabalinę zaczynając od dawki 75 mg dwa razy dziennie	Miareczkowanie morfiny w warunkach POZ/leczenia domowego	W chwili rozpoznania, że ból ma charakter neuropatyczny
Ponad 16 lat	specjalista medycyny rodzinnej		NIE	TAK	Charakter bólu	Stosuję tylko tramadol	40 mg	20 mg	Należy w pierwszej kolejności dołączyć koanalgetyk, np. pregabalinę	Tramadol	Dołączysz do leczenia pregabalinę zaczynając od dawki 75 mg dwa razy dziennie	Dołączanie koanalgetyków do leczenia bólu	Nigdy nie dołączam koanalgetyków w swojej praktyce
Ponad 16 lat	specjalista medycyny rodzinnej, specjalista chorób wewnętrznych		NIE	TAK	Natężenie bólu zmierzone skalą oceny bólu	Inicjuję leczenie bólu słabymi lub silnymi opioidami w zależności od potrzeby	80 mg	20 mg	Należy włączyć leczenie buprenorfiną w plastrze, rozpoczynając od dawki 35 ug/h i stopniowo w razie potrzeby zwiększać dawkę co około 6 dni, aż do osiągnięcia kontroli bólu	Tramadol	Dołączysz do leczenia pregabalinę zaczynając od dawki 75 mg dwa razy dziennie	Miareczkowanie morfiny w warunkach POZ/leczenia domowego	W chwili rozpoznania, że ból ma charakter neuropatyczny
Ponad 16 lat	specjalista medycyny rodzinnej		NIE	TAK	Natężenie bólu zmierzone skalą oceny bólu	Wypisuję leki opioidowe, ale tylko jako kontynuację terapii	20 mg	Nie wiem	Należy włączyć leczenie morfiną doustnie o krótkim czasie działania w dawce ½ tbl po 20 mg co 4 godziny + doraźna dawka przeciwbólowa i miareczkować do osiągnięcia kontroli	Tramadol	Dołączysz do leczenia pregabalinę zaczynając od dawki 75 mg dwa razy dziennie	Miareczkowanie morfiny w warunkach POZ/leczenia domowego	W chwili rozpoznania, że ból ma charakter neuropatyczny
Ponad 16 lat	specjalista medycyny rodzinnej		NIE	TAK	Natężenie bólu zmierzone skalą oceny bólu	Inicjuję leczenie bólu słabymi lub silnymi opioidami w zależności od potrzeby	Nie wiem	20 mg	Należy włączyć leczenie buprenorfiną w plastrze, rozpoczynając od dawki 35 ug/h i stopniowo w razie potrzeby zwiększać dawkę co około 6 dni, aż do osiągnięcia kontroli bólu	Oksykodon	Dołączysz do leczenia pregabalinę zaczynając od dawki 75 mg dwa razy dziennie	Zamiana jednego leku przeciwbólowego na inny (rotacja)	Gdy leki z 3 stopnia drabiny analgetycznej są mało skuteczne
Ponad 16 lat	specjalista chorób wewnętrznych		NIE	NIE	Charakter bólu	Inicjuję leczenie bólu słabymi lub silnymi opioidami w zależności od potrzeby	40 mg	20 mg	Należy w pierwszej kolejności dołączyć koanalgetyk, np. pregabalinę	Buprenorfina w plastrze (np. Transtec)	Dołączysz do leczenia pregabalinę zaczynając od dawki 75 mg dwa razy dziennie	Zamiana jednego leku przeciwbólowego na inny (rotacja)	W chwili rozpoznania, że ból ma charakter neuropatyczny
Ponad 16 lat	specjalista medycyny rodzinnej, specjalista chorób dzieci		NIE	TAK	Charakter bólu	Inicjuję leczenie bólu słabymi lub silnymi opioidami w zależności od potrzeby	40 mg	80 mg	Należy włączyć leczenie morfiną doustnie o krótkim czasie działania w dawce ½ tbl po 20 mg co 4 godziny + doraźna dawka przeciwbólowa i miareczkować do osiągnięcia kontroli	Tramadol	Dołączysz do leczenia pregabalinę zaczynając od dawki 75 mg dwa razy dziennie	Miareczkowanie morfiny w warunkach POZ/leczenia domowego	W chwili rozpoznania, że ból ma charakter neuropatyczny
Ponad 16 lat	specjalista medycyny paliatywnej, specjalista chorób wewnętrznych		NIE	NIE	Natężenie bólu zmierzone skalą oceny bólu	Inicjuję leczenie bólu słabymi lub silnymi opioidami w zależności od potrzeby	60 mg	60 mg	Należy włączyć leczenie morfiną doustnie o krótkim czasie działania w dawce ½ tbl po 20 mg co 4 godziny + doraźna dawka przeciwbólowa i miareczkować do osiągnięcia kontroli	Oksykodon	Dołączysz do leczenia pregabalinę zaczynając od dawki 75 mg dwa razy dziennie	Żadne z powyższych	W chwili rozpoznania, że ból ma charakter neuropatyczny
Ponad 16 lat	brak, specjalista medycyny rodzinnej		NIE	TAK	Natężenie bólu zmierzone skalą oceny bólu	Inicjuję leczenie bólu słabymi lub silnymi opioidami w zależności od potrzeby	Nie wiem	Nie wiem	Należy włączyć leczenie morfiną doustnie o krótkim czasie działania w dawce ½ tbl po 20 mg co 4 godziny + doraźna dawka przeciwbólowa i miareczkować do osiągnięcia kontroli	Tramadol	Dołączysz do leczenia pregabalinę zaczynając od dawki 75 mg dwa razy dziennie	Dobieranie leków z grupy NLPZ w zależności od rodzaju bólu
Ponad 16 lat	specjalista medycyny rodzinnej, specjalista chorób wewnętrznych		NIE	TAK	Charakter bólu	Inicjuję leczenie bólu słabymi lub silnymi opioidami w zależności od potrzeby	Nie wiem	40 mg	Należy włączyć leczenie morfiną doustnie o krótkim czasie działania w dawce ½ tbl po 20 mg co 4 godziny + doraźna dawka przeciwbólowa i miareczkować do osiągnięcia kontroli	Buprenorfina w plastrze (np. Transtec)	Dołączysz do leczenia gabapentynę starając się osiągnąć dawkę 3 x 300 mg	Zamiana jednego leku przeciwbólowego na inny (rotacja)	W chwili rozpoznania, że ból ma charakter neuropatyczny
Ponad 16 lat	specjalista medycyny rodzinnej		NIE	TAK	Dynamika zmian bólu, szybkość narastania	Stosuję preparaty tramadolu i buprenorfinę (w plastrach)	Nie wiem	Nie wiem	Należy włączyć leczenie morfiną doustnie o krótkim czasie działania w dawce ½ tbl po 20 mg co 4 godziny + doraźna dawka przeciwbólowa i miareczkować do osiągnięcia kontroli	Tramadol	Dołączysz do leczenia pregabalinę zaczynając od dawki 75 mg dwa razy dziennie	Miareczkowanie morfiny w warunkach POZ/leczenia domowego	W chwili rozpoznania, że ból ma charakter neuropatyczny
Ponad 16 lat	specjalista medycyny rodzinnej		NIE	TAK	Natężenie bólu zmierzone skalą oceny bólu	Inicjuję leczenie bólu słabymi lub silnymi opioidami w zależności od potrzeby	40 mg	Nie wiem	Należy włączyć leczenie buprenorfiną w plastrze, rozpoczynając od dawki 35 ug/h i stopniowo w razie potrzeby zwiększać dawkę co około 6 dni, aż do osiągnięcia kontroli bólu	Buprenorfina w plastrze (np. Transtec)	Dołączysz do leczenia pregabalinę zaczynając od dawki 75 mg dwa razy dziennie	Zamiana jednego leku przeciwbólowego na inny (rotacja)	W chwili rozpoznania, że ból ma charakter neuropatyczny
Ponad 16 lat	specjalista medycyny rodzinnej		NIE	TAK	Charakter bólu	Inicjuję leczenie bólu słabymi lub silnymi opioidami w zależności od potrzeby	60 mg	20 mg	Należy zamienić paracetamol na ketoprofen i podawać go 2x na dobę w dawce 100 mg	Buprenorfina w plastrze (np. Transtec)	Dołączysz do leczenia pregabalinę zaczynając od dawki 75 mg dwa razy dziennie	Dołączanie koanalgetyków do leczenia bólu	Gdy leki z 3 stopnia drabiny analgetycznej są mało skuteczne
Ponad 16 lat	specjalista medycyny rodzinnej, specjalista chorób dzieci		NIE	TAK	Natężenie bólu zmierzone skalą oceny bólu	Wypisuję leki opioidowe, ale tylko jako kontynuację terapii	40 mg	80 mg	Należy włączyć leczenie morfiną doustnie o krótkim czasie działania w dawce ½ tbl po 20 mg co 4 godziny + doraźna dawka przeciwbólowa i miareczkować do osiągnięcia kontroli	Morfina podawana doustnie o krótkim czasie działania	Dołączysz do leczenia gabapentynę starając się osiągnąć dawkę 3 x 300 mg	Miareczkowanie morfiny w warunkach POZ/leczenia domowego	W chwili rozpoznania, że ból ma charakter neuropatyczny
Ponad 16 lat	specjalista medycyny rodzinnej, specjalista chorób wewnętrznych		NIE	TAK	Natężenie bólu zmierzone skalą oceny bólu	Inicjuję leczenie bólu słabymi lub silnymi opioidami w zależności od potrzeby	Nie wiem	80 mg	Należy włączyć leczenie buprenorfiną w plastrze, rozpoczynając od dawki 35 ug/h i stopniowo w razie potrzeby zwiększać dawkę co około 6 dni, aż do osiągnięcia kontroli bólu	Buprenorfina w plastrze (np. Transtec)	Dołączysz do leczenia pregabalinę zaczynając od dawki 75 mg dwa razy dziennie	Dołączanie koanalgetyków do leczenia bólu	W chwili rozpoznania, że ból ma charakter neuropatyczny
Ponad 16 lat	specjalista medycyny rodzinnej, specjalista chorób wewnętrznych		NIE	TAK	Charakter bólu	Inicjuję leczenie bólu słabymi lub silnymi opioidami w zależności od potrzeby	Nie wiem	20 mg	Należy włączyć leczenie morfiną doustnie o krótkim czasie działania w dawce ½ tbl po 20 mg co 4 godziny + doraźna dawka przeciwbólowa i miareczkować do osiągnięcia kontroli	Tramadol	Dołączysz do leczenia gabapentynę starając się osiągnąć dawkę 3 x 300 mg	Miareczkowanie morfiny w warunkach POZ/leczenia domowego	W chwili rozpoznania, że ból ma charakter neuropatyczny
Ponad 16 lat	specjalista medycyny rodzinnej		NIE	TAK	Natężenie bólu zmierzone skalą oceny bólu	Wypisuję leki opioidowe, ale tylko jako kontynuację terapii	40 mg	20 mg	Należy włączyć leczenie buprenorfiną w plastrze, rozpoczynając od dawki 35 ug/h i stopniowo w razie potrzeby zwiększać dawkę co około 6 dni, aż do osiągnięcia kontroli bólu	Tramadol	Dołączysz do leczenia pregabalinę zaczynając od dawki 75 mg dwa razy dziennie	Opanowanie bólu przebijającego	Gdy leki z 3 stopnia drabiny analgetycznej są mało skuteczne
Ponad 16 lat	specjalista chorób dzieci		NIE	NIE	Moje doświadczenie w stosowaniu konkretnego leku	Wypisuję leki opioidowe, ale tylko jako kontynuację terapii	Nie wiem	Nie wiem	Należy włączyć leczenie morfiną doustnie o krótkim czasie działania w dawce ½ tbl po 20 mg co 4 godziny + doraźna dawka przeciwbólowa i miareczkować do osiągnięcia kontroli	Nie stosuję opioidów w swojej praktyce lekarskiej	Dołączysz do leczenia gabapentynę starając się osiągnąć dawkę 3 x 300 mg	Opanowanie bólu przebijającego	W chwili rozpoznania, że ból ma charakter neuropatyczny
Ponad 16 lat	specjalista medycyny rodzinnej, specjalista chorób wewnętrznych		NIE	TAK	Charakter bólu	Stosuję tylko tramadol	Nie wiem	60 mg	Należy włączyć leczenie buprenorfiną w plastrze, rozpoczynając od dawki 35 ug/h i stopniowo w razie potrzeby zwiększać dawkę co około 6 dni, aż do osiągnięcia kontroli bólu	Buprenorfina w plastrze (np. Transtec)	Dołączysz do leczenia gabapentynę starając się osiągnąć dawkę 3 x 300 mg	Miareczkowanie morfiny w warunkach POZ/leczenia domowego	Nigdy nie dołączam koanalgetyków w swojej praktyce
Ponad 16 lat	specjalista chorób dzieci		NIE	NIE	Natężenie bólu zmierzone skalą oceny bólu	Stosuję preparaty tramadolu i buprenorfinę (w plastrach)	80 mg	80 mg	Należy włączyć leczenie morfiną doustnie o krótkim czasie działania w dawce ½ tbl po 20 mg co 4 godziny + doraźna dawka przeciwbólowa i miareczkować do osiągnięcia kontroli	Tramadol	Dołączysz do leczenia gabapentynę starając się osiągnąć dawkę 3 x 300 mg	Opanowanie bólu przebijającego	Gdy leki z 3 stopnia drabiny analgetycznej są mało skuteczne
Ponad 16 lat	specjalista medycyny rodzinnej		NIE	TAK	Natężenie bólu zmierzone skalą oceny bólu	Stosuję preparaty tramadolu i buprenorfinę (w plastrach)	40 mg	80 mg	Należy włączyć leczenie buprenorfiną w plastrze, rozpoczynając od dawki 35 ug/h i stopniowo w razie potrzeby zwiększać dawkę co około 6 dni, aż do osiągnięcia kontroli bólu	Tramadol	Dołączysz do leczenia gabapentynę starając się osiągnąć dawkę 3 x 300 mg	Dołączanie koanalgetyków do leczenia bólu	W chwili rozpoznania, że ból ma charakter neuropatyczny
Ponad 16 lat	specjalista medycyny rodzinnej		NIE	TAK	Charakter bólu	Inicjuję leczenie bólu słabymi lub silnymi opioidami w zależności od potrzeby	20 mg	20 mg	Należy włączyć leczenie buprenorfiną w plastrze, rozpoczynając od dawki 35 ug/h i stopniowo w razie potrzeby zwiększać dawkę co około 6 dni, aż do osiągnięcia kontroli bólu	Buprenorfina w plastrze (np. Transtec)	Włączysz lek z 3. stopnia drabiny analgetycznej wobec nieskuteczności tramadolu	Dołączanie koanalgetyków do leczenia bólu	Gdy leki z 3 stopnia drabiny analgetycznej są mało skuteczne
Ponad 16 lat	specjalista medycyny rodzinnej, radiologia i diagnostyka obrazowa		NIE	TAK	Charakter bólu	Stosuję preparaty tramadolu i buprenorfinę (w plastrach)	40 mg	60 mg	Należy włączyć leczenie buprenorfiną w plastrze, rozpoczynając od dawki 35 ug/h i stopniowo w razie potrzeby zwiększać dawkę co około 6 dni, aż do osiągnięcia kontroli bólu	Nie stosuję opioidów w swojej praktyce lekarskiej	Skierujesz Pacjentkę do poradni leczenia bólu w trybie pilnym	Miareczkowanie morfiny w warunkach POZ/leczenia domowego	Nigdy nie dołączam koanalgetyków w swojej praktyce
Ponad 16 lat	specjalista chorób wewnętrznych		NIE	NIE	Natężenie bólu zmierzone skalą oceny bólu	Stosuję preparaty tramadolu i buprenorfinę (w plastrach)	80 mg	80 mg	Należy włączyć leczenie buprenorfiną w plastrze, rozpoczynając od dawki 35 ug/h i stopniowo w razie potrzeby zwiększać dawkę co około 6 dni, aż do osiągnięcia kontroli bólu	Buprenorfina w plastrze (np. Transtec)	Dołączysz do leczenia gabapentynę starając się osiągnąć dawkę 3 x 300 mg	Opanowanie bólu przebijającego	W chwili rozpoznania, że ból ma charakter neuropatyczny
Ponad 16 lat	specjalista medycyny rodzinnej, specjalista chorób wewnętrznych		NIE	TAK	Moje doświadczenie w stosowaniu konkretnego leku	Stosuję preparaty tramadolu i buprenorfinę (w plastrach)	Nie wiem	Nie wiem	Należy włączyć leczenie buprenorfiną w plastrze, rozpoczynając od dawki 35 ug/h i stopniowo w razie potrzeby zwiększać dawkę co około 6 dni, aż do osiągnięcia kontroli bólu	Tramadol	Dołączysz do leczenia gabapentynę starając się osiągnąć dawkę 3 x 300 mg	Opanowanie bólu przebijającego	W chwili rozpoznania, że ból ma charakter neuropatyczny
Ponad 16 lat	specjalista medycyny rodzinnej, specjalista chorób wewnętrznych		NIE	TAK	Natężenie bólu zmierzone skalą oceny bólu	Inicjuję leczenie bólu słabymi lub silnymi opioidami w zależności od potrzeby	80 mg	80 mg	Należy włączyć leczenie morfiną doustnie o krótkim czasie działania w dawce ½ tbl po 20 mg co 4 godziny + doraźna dawka przeciwbólowa i miareczkować do osiągnięcia kontroli	Buprenorfina w plastrze (np. Transtec)	Dołączysz do leczenia pregabalinę zaczynając od dawki 75 mg dwa razy dziennie	Zamiana jednego leku przeciwbólowego na inny (rotacja)	Przy pierwszych sygnałach ze strony Pacjenta dotyczących bólu
Ponad 16 lat	lekarz chorób wewnętrznych		NIE	NIE	Dynamika zmian bólu, szybkość narastania	Inicjuję leczenie bólu słabymi lub silnymi opioidami w zależności od potrzeby	80 mg	80 mg	Należy zamienić paracetamol na ketoprofen i podawać go 2x na dobę w dawce 100 mg	Buprenorfina w plastrze (np. Transtec)	Dołączysz do leczenia pregabalinę zaczynając od dawki 75 mg dwa razy dziennie	Opanowanie bólu przebijającego	Gdy leki z 3 stopnia drabiny analgetycznej są mało skuteczne
Ponad 16 lat	specjalista medycyny rodzinnej, specjalista chorób wewnętrznych		NIE	TAK	Charakter bólu	Inicjuję leczenie bólu słabymi lub silnymi opioidami w zależności od potrzeby	Nie wiem	Nie wiem	Należy włączyć leczenie morfiną doustnie o krótkim czasie działania w dawce ½ tbl po 20 mg co 4 godziny + doraźna dawka przeciwbólowa i miareczkować do osiągnięcia kontroli	Tramadol	Dołączysz do leczenia gabapentynę starając się osiągnąć dawkę 3 x 300 mg	Zamiana jednego leku przeciwbólowego na inny (rotacja)	W chwili rozpoznania, że ból ma charakter neuropatyczny
Ponad 16 lat	specjalista medycyny rodzinnej		NIE	TAK	Dynamika zmian bólu, szybkość narastania	Inicjuję leczenie bólu słabymi lub silnymi opioidami w zależności od potrzeby	Nie wiem	20 mg	Należy włączyć leczenie buprenorfiną w plastrze, rozpoczynając od dawki 35 ug/h i stopniowo w razie potrzeby zwiększać dawkę co około 6 dni, aż do osiągnięcia kontroli bólu	Tramadol	Dołączysz do leczenia gabapentynę starając się osiągnąć dawkę 3 x 300 mg	Zamiana jednego leku przeciwbólowego na inny (rotacja)	W chwili rozpoznania, że ból ma charakter neuropatyczny
Ponad 16 lat	specjalista chorób wewnętrznych		NIE	NIE	Dynamika zmian bólu, szybkość narastania	Inicjuję leczenie bólu słabymi lub silnymi opioidami w zależności od potrzeby	Nie wiem	Nie wiem	Należy włączyć leczenie buprenorfiną w plastrze, rozpoczynając od dawki 35 ug/h i stopniowo w razie potrzeby zwiększać dawkę co około 6 dni, aż do osiągnięcia kontroli bólu	Tramadol	Dołączysz do leczenia pregabalinę zaczynając od dawki 75 mg dwa razy dziennie	Miareczkowanie morfiny w warunkach POZ/leczenia domowego	Nigdy nie dołączam koanalgetyków w swojej praktyce
Ponad 16 lat	specjalista medycyny rodzinnej		NIE	TAK	Dynamika zmian bólu, szybkość narastania	Inicjuję leczenie bólu słabymi lub silnymi opioidami w zależności od potrzeby	20 mg	Nie wiem	Należy włączyć leczenie buprenorfiną w plastrze, rozpoczynając od dawki 35 ug/h i stopniowo w razie potrzeby zwiększać dawkę co około 6 dni, aż do osiągnięcia kontroli bólu	Buprenorfina w plastrze (np. Transtec)	Dołączysz do leczenia gabapentynę starając się osiągnąć dawkę 3 x 300 mg	Miareczkowanie morfiny w warunkach POZ/leczenia domowego	W chwili rozpoznania, że ból ma charakter neuropatyczny
Ponad 16 lat	specjalista medycyny rodzinnej		NIE	TAK	Charakter bólu	Inicjuję leczenie bólu słabymi lub silnymi opioidami w zależności od potrzeby	20 mg	20 mg	Żadne z powyższych	Buprenorfina w plastrze (np. Transtec)	Dołączysz do leczenia pregabalinę zaczynając od dawki 75 mg dwa razy dziennie	Miareczkowanie morfiny w warunkach POZ/leczenia domowego	W chwili rozpoznania, że ból ma charakter neuropatyczny
Ponad 16 lat	specjalista medycyny rodzinnej, specjalista chorób dzieci		NIE	TAK	Natężenie bólu zmierzone skalą oceny bólu	Inicjuję leczenie bólu słabymi lub silnymi opioidami w zależności od potrzeby	60 mg	80 mg	Należy włączyć leczenie morfiną doustnie o krótkim czasie działania w dawce ½ tbl po 20 mg co 4 godziny + doraźna dawka przeciwbólowa i miareczkować do osiągnięcia kontroli	Morfina podawana doustnie o krótkim czasie działania	Dołączysz do leczenia gabapentynę starając się osiągnąć dawkę 3 x 300 mg	Zamiana jednego leku przeciwbólowego na inny (rotacja)	W chwili rozpoznania, że ból ma charakter neuropatyczny
Ponad 16 lat	specjalista medycyny rodzinnej, specjalista chorób wewnętrznych		NIE	TAK	Natężenie bólu zmierzone skalą oceny bólu	Stosuję preparaty tramadolu i buprenorfinę (w plastrach)	20 mg	20 mg	Należy w pierwszej kolejności dołączyć koanalgetyk, np. pregabalinę	Tramadol	Dołączysz do leczenia pregabalinę zaczynając od dawki 75 mg dwa razy dziennie	Opanowanie bólu przebijającego	W chwili rozpoznania, że ból ma charakter neuropatyczny
Ponad 16 lat	specjalista chorób wewnętrznych		NIE	NIE	Charakter bólu	Inicjuję leczenie bólu słabymi lub silnymi opioidami w zależności od potrzeby	40 mg	20 mg	Należy w pierwszej kolejności dołączyć koanalgetyk, np. pregabalinę	Buprenorfina w plastrze (np. Transtec)	Dołączysz do leczenia pregabalinę zaczynając od dawki 75 mg dwa razy dziennie	Zamiana jednego leku przeciwbólowego na inny (rotacja)	W chwili rozpoznania, że ból ma charakter neuropatyczny
Ponad 16 lat	specjalista chorób wewnętrznych		NIE	NIE	Natężenie bólu zmierzone skalą oceny bólu	Inicjuję leczenie bólu słabymi lub silnymi opioidami w zależności od potrzeby	40 mg	80 mg	Należy w pierwszej kolejności dołączyć koanalgetyk, np. pregabalinę	Tramadol	Dołączysz do leczenia gabapentynę starając się osiągnąć dawkę 3 x 300 mg	Opanowanie bólu przebijającego	W chwili rozpoznania, że ból ma charakter neuropatyczny
Ponad 16 lat	brak		NIE	NIE	Natężenie bólu zmierzone skalą oceny bólu	Stosuję preparaty tramadolu i buprenorfinę (w plastrach)	Nie wiem	Nie wiem	Należy włączyć leczenie buprenorfiną w plastrze, rozpoczynając od dawki 35 ug/h i stopniowo w razie potrzeby zwiększać dawkę co około 6 dni, aż do osiągnięcia kontroli bólu	Tramadol	Dołączysz do leczenia pregabalinę zaczynając od dawki 75 mg dwa razy dziennie	Dołączanie koanalgetyków do leczenia bólu	Gdy leki z 3 stopnia drabiny analgetycznej są mało skuteczne
Ponad 16 lat	specjalista medycyny rodzinnej		NIE	TAK	Charakter bólu	Inicjuję leczenie bólu słabymi lub silnymi opioidami w zależności od potrzeby	20 mg	40 mg	Należy włączyć leczenie buprenorfiną w plastrze, rozpoczynając od dawki 35 ug/h i stopniowo w razie potrzeby zwiększać dawkę co około 6 dni, aż do osiągnięcia kontroli bólu	Buprenorfina w plastrze (np. Transtec)	Dołączysz do leczenia gabapentynę starając się osiągnąć dawkę 3 x 300 mg	Zamiana jednego leku przeciwbólowego na inny (rotacja)	Gdy leki z 3 stopnia drabiny analgetycznej są mało skuteczne
Ponad 16 lat	specjalista medycyny rodzinnej		NIE	TAK	Charakter bólu	Inicjuję leczenie bólu słabymi lub silnymi opioidami w zależności od potrzeby	40 mg	80 mg	Należy włączyć leczenie buprenorfiną w plastrze, rozpoczynając od dawki 35 ug/h i stopniowo w razie potrzeby zwiększać dawkę co około 6 dni, aż do osiągnięcia kontroli bólu	Tramadol	Dołączysz do leczenia pregabalinę zaczynając od dawki 75 mg dwa razy dziennie	Żadne z powyższych	Gdy leki z 3 stopnia drabiny analgetycznej są mało skuteczne
Ponad 16 lat	specjalista chorób wewnętrznych		NIE	NIE	Charakter bólu	Stosuję preparaty tramadolu i buprenorfinę (w plastrach)	20 mg	20 mg	Należy włączyć leczenie buprenorfiną w plastrze, rozpoczynając od dawki 35 ug/h i stopniowo w razie potrzeby zwiększać dawkę co około 6 dni, aż do osiągnięcia kontroli bólu	Tramadol	Dołączysz do leczenia pregabalinę zaczynając od dawki 75 mg dwa razy dziennie	Miareczkowanie morfiny w warunkach POZ/leczenia domowego	W chwili rozpoznania, że ból ma charakter neuropatyczny
Ponad 16 lat	specjalista medycyny rodzinnej, choroby wewnętrzne		NIE	TAK	Dynamika zmian bólu, szybkość narastania	Inicjuję leczenie bólu słabymi lub silnymi opioidami w zależności od potrzeby	Nie wiem	Nie wiem	Należy włączyć leczenie morfiną doustnie o krótkim czasie działania w dawce ½ tbl po 20 mg co 4 godziny + doraźna dawka przeciwbólowa i miareczkować do osiągnięcia kontroli	Tramadol	Dołączysz do leczenia pregabalinę zaczynając od dawki 75 mg dwa razy dziennie	Zamiana jednego leku przeciwbólowego na inny (rotacja)	W chwili rozpoznania, że ból ma charakter neuropatyczny
Ponad 16 lat	specjalista medycyny rodzinnej, specjalista chorób wewnętrznych		NIE	TAK	Natężenie bólu zmierzone skalą oceny bólu	Stosuję preparaty tramadolu i buprenorfinę (w plastrach)	80 mg	80 mg	Należy włączyć leczenie morfiną doustnie o krótkim czasie działania w dawce ½ tbl po 20 mg co 4 godziny + doraźna dawka przeciwbólowa i miareczkować do osiągnięcia kontroli	Tramadol	Dołączysz do leczenia pregabalinę zaczynając od dawki 75 mg dwa razy dziennie	Zamiana jednego leku przeciwbólowego na inny (rotacja)	W chwili rozpoznania, że ból ma charakter neuropatyczny
Ponad 16 lat	specjalista medycyny rodzinnej		NIE	TAK	Natężenie bólu zmierzone skalą oceny bólu	Inicjuję leczenie bólu słabymi lub silnymi opioidami w zależności od potrzeby	40 mg	40 mg	Należy w pierwszej kolejności dołączyć koanalgetyk, np. pregabalinę	Morfina podawana doustnie o krótkim czasie działania	Dołączysz do leczenia pregabalinę zaczynając od dawki 75 mg dwa razy dziennie	Miareczkowanie morfiny w warunkach POZ/leczenia domowego	W chwili rozpoznania, że ból ma charakter neuropatyczny
Ponad 16 lat	specjalista medycyny rodzinnej		NIE	TAK	Natężenie bólu zmierzone skalą oceny bólu	Stosuję preparaty tramadolu i buprenorfinę (w plastrach)	20 mg	Nie wiem	Należy w pierwszej kolejności dołączyć koanalgetyk, np. pregabalinę	Tramadol	Dołączysz do leczenia pregabalinę zaczynając od dawki 75 mg dwa razy dziennie	Zamiana jednego leku przeciwbólowego na inny (rotacja)	W chwili rozpoznania, że ból ma charakter neuropatyczny
Ponad 16 lat	specjalista medycyny rodzinnej		NIE	TAK	Natężenie bólu zmierzone skalą oceny bólu	Inicjuję leczenie bólu słabymi lub silnymi opioidami w zależności od potrzeby	40 mg	20 mg	Należy włączyć leczenie buprenorfiną w plastrze, rozpoczynając od dawki 35 ug/h i stopniowo w razie potrzeby zwiększać dawkę co około 6 dni, aż do osiągnięcia kontroli bólu	Tramadol	Dołączysz do leczenia pregabalinę zaczynając od dawki 75 mg dwa razy dziennie	Zamiana jednego leku przeciwbólowego na inny (rotacja)	Przy pierwszych sygnałach ze strony Pacjenta dotyczących bólu
Ponad 16 lat	specjalista medycyny rodzinnej, specjalista chorób dzieci		NIE	TAK	Charakter bólu	Inicjuję leczenie bólu słabymi lub silnymi opioidami w zależności od potrzeby	80 mg	80 mg	Należy włączyć leczenie morfiną doustnie o krótkim czasie działania w dawce ½ tbl po 20 mg co 4 godziny + doraźna dawka przeciwbólowa i miareczkować do osiągnięcia kontroli	Tramadol	Dołączysz do leczenia pregabalinę zaczynając od dawki 75 mg dwa razy dziennie	Żadne z powyższych	W chwili rozpoznania, że ból ma charakter neuropatyczny
Ponad 16 lat	specjalista medycyny rodzinnej, specjalista chorób wewnętrznych		NIE	TAK	Natężenie bólu zmierzone skalą oceny bólu	Stosuję preparaty tramadolu i buprenorfinę (w plastrach)	Nie wiem	Nie wiem	Należy włączyć leczenie buprenorfiną w plastrze, rozpoczynając od dawki 35 ug/h i stopniowo w razie potrzeby zwiększać dawkę co około 6 dni, aż do osiągnięcia kontroli bólu	Buprenorfina w plastrze (np. Transtec)	Dołączysz do leczenia pregabalinę zaczynając od dawki 75 mg dwa razy dziennie	Zamiana jednego leku przeciwbólowego na inny (rotacja)	Gdy leki z 3 stopnia drabiny analgetycznej są mało skuteczne
Ponad 16 lat	specjalista medycyny rodzinnej		NIE	TAK	Natężenie bólu zmierzone skalą oceny bólu	Wypisuję leki opioidowe, ale tylko jako kontynuację terapii	Nie wiem	Nie wiem	Należy włączyć leczenie morfiną doustnie o krótkim czasie działania w dawce ½ tbl po 20 mg co 4 godziny + doraźna dawka przeciwbólowa i miareczkować do osiągnięcia kontroli	Tramadol	Dołączysz do leczenia pregabalinę zaczynając od dawki 75 mg dwa razy dziennie	Miareczkowanie morfiny w warunkach POZ/leczenia domowego	W chwili rozpoznania, że ból ma charakter neuropatyczny
Ponad 16 lat	specjalista medycyny rodzinnej		NIE	TAK	Moje doświadczenie w stosowaniu konkretnego leku	Inicjuję leczenie bólu słabymi lub silnymi opioidami w zależności od potrzeby	40 mg	20 mg	Żadne z powyższych	Tramadol	Dołączysz do leczenia pregabalinę zaczynając od dawki 75 mg dwa razy dziennie	Zamiana jednego leku przeciwbólowego na inny (rotacja)	W chwili rozpoznania, że ból ma charakter neuropatyczny
Ponad 16 lat	specjalista medycyny rodzinnej		NIE	TAK	Natężenie bólu zmierzone skalą oceny bólu	Stosuję preparaty tramadolu i buprenorfinę (w plastrach)	20 mg	20 mg	Należy włączyć leczenie morfiną doustnie o krótkim czasie działania w dawce ½ tbl po 20 mg co 4 godziny + doraźna dawka przeciwbólowa i miareczkować do osiągnięcia kontroli	Tramadol	Dołączysz do leczenia pregabalinę zaczynając od dawki 75 mg dwa razy dziennie	Miareczkowanie morfiny w warunkach POZ/leczenia domowego	W chwili rozpoznania, że ból ma charakter neuropatyczny
Ponad 16 lat	specjalista medycyny rodzinnej		NIE	TAK	Moje doświadczenie w stosowaniu konkretnego leku	Inicjuję leczenie bólu słabymi lub silnymi opioidami w zależności od potrzeby	40 mg	20 mg	Należy włączyć leczenie buprenorfiną w plastrze, rozpoczynając od dawki 35 ug/h i stopniowo w razie potrzeby zwiększać dawkę co około 6 dni, aż do osiągnięcia kontroli bólu	Tramadol	Włączysz lek z 3. stopnia drabiny analgetycznej wobec nieskuteczności tramadolu	Dołączanie koanalgetyków do leczenia bólu	W chwili rozpoznania, że ból ma charakter neuropatyczny
Ponad 16 lat	specjalista medycyny rodzinnej		NIE	TAK	Natężenie bólu zmierzone skalą oceny bólu	Wypisuję leki opioidowe, ale tylko jako kontynuację terapii	Nie wiem	Nie wiem	Należy włączyć leczenie buprenorfiną w plastrze, rozpoczynając od dawki 35 ug/h i stopniowo w razie potrzeby zwiększać dawkę co około 6 dni, aż do osiągnięcia kontroli bólu	Tramadol	Dołączysz do leczenia pregabalinę zaczynając od dawki 75 mg dwa razy dziennie	Miareczkowanie morfiny w warunkach POZ/leczenia domowego	Gdy leki z 3 stopnia drabiny analgetycznej są mało skuteczne
Ponad 16 lat	specjalista medycyny rodzinnej, specjalista chorób wewnętrznych		NIE	TAK	Natężenie bólu zmierzone skalą oceny bólu	Inicjuję leczenie bólu słabymi lub silnymi opioidami w zależności od potrzeby	40 mg	20 mg	Należy w pierwszej kolejności dołączyć koanalgetyk, np. pregabalinę	Tramadol	Dołączysz do leczenia pregabalinę zaczynając od dawki 75 mg dwa razy dziennie	Opanowanie bólu przebijającego	Gdy leki z 3 stopnia drabiny analgetycznej są mało skuteczne
Ponad 16 lat	specjalista medycyny rodzinnej		NIE	TAK	Natężenie bólu zmierzone skalą oceny bólu	Inicjuję leczenie bólu słabymi lub silnymi opioidami w zależności od potrzeby	80 mg	Nie wiem	Należy włączyć leczenie buprenorfiną w plastrze, rozpoczynając od dawki 35 ug/h i stopniowo w razie potrzeby zwiększać dawkę co około 6 dni, aż do osiągnięcia kontroli bólu	Tramadol	Dołączysz do leczenia pregabalinę zaczynając od dawki 75 mg dwa razy dziennie	Miareczkowanie morfiny w warunkach POZ/leczenia domowego	W chwili rozpoznania, że ból ma charakter neuropatyczny
Ponad 16 lat	specjalista medycyny rodzinnej, specjalista chorób wewnętrznych		NIE	TAK	Dynamika zmian bólu, szybkość narastania	Inicjuję leczenie bólu słabymi lub silnymi opioidami w zależności od potrzeby	80 mg	80 mg	Należy w pierwszej kolejności dołączyć koanalgetyk, np. pregabalinę	Tramadol	Dołączysz do leczenia pregabalinę zaczynając od dawki 75 mg dwa razy dziennie	Zamiana jednego leku przeciwbólowego na inny (rotacja)	W chwili rozpoznania, że ból ma charakter neuropatyczny
Ponad 16 lat	specjalista medycyny rodzinnej		NIE	TAK	Natężenie bólu zmierzone skalą oceny bólu	Wypisuję leki opioidowe, ale tylko jako kontynuację terapii	Nie wiem	Nie wiem	Należy włączyć leczenie buprenorfiną w plastrze, rozpoczynając od dawki 35 ug/h i stopniowo w razie potrzeby zwiększać dawkę co około 6 dni, aż do osiągnięcia kontroli bólu	Oksykodon	Skierujesz Pacjentkę do poradni leczenia bólu w trybie pilnym	Zamiana jednego leku przeciwbólowego na inny (rotacja)	Przy pierwszych sygnałach ze strony Pacjenta dotyczących bólu
Ponad 16 lat	medycyna ogólna		NIE	NIE	Dynamika zmian bólu, szybkość narastania	Stosuję preparaty tramadolu i buprenorfinę (w plastrach)	Nie wiem	Nie wiem	Należy włączyć leczenie buprenorfiną w plastrze, rozpoczynając od dawki 35 ug/h i stopniowo w razie potrzeby zwiększać dawkę co około 6 dni, aż do osiągnięcia kontroli bólu	Tramadol	Dołączysz do leczenia pregabalinę zaczynając od dawki 75 mg dwa razy dziennie	Dołączanie koanalgetyków do leczenia bólu	W chwili rozpoznania, że ból ma charakter neuropatyczny
Ponad 16 lat	specjalista medycyny rodzinnej		NIE	TAK	Natężenie bólu zmierzone skalą oceny bólu	Stosuję preparaty tramadolu i buprenorfinę (w plastrach)	Nie wiem	Nie wiem	Należy w pierwszej kolejności dołączyć koanalgetyk, np. pregabalinę	Buprenorfina w plastrze (np. Transtec)	Dołączysz do leczenia pregabalinę zaczynając od dawki 75 mg dwa razy dziennie	Miareczkowanie morfiny w warunkach POZ/leczenia domowego	W chwili rozpoznania, że ból ma charakter neuropatyczny
Ponad 16 lat	specjalista medycyny rodzinnej, specjalista chorób dzieci		NIE	TAK	Natężenie bólu zmierzone skalą oceny bólu	Wypisuję leki opioidowe, ale tylko jako kontynuację terapii	Nie wiem	Nie wiem	Należy włączyć leczenie buprenorfiną w plastrze, rozpoczynając od dawki 35 ug/h i stopniowo w razie potrzeby zwiększać dawkę co około 6 dni, aż do osiągnięcia kontroli bólu	Buprenorfina w plastrze (np. Transtec)	Dołączysz do leczenia pregabalinę zaczynając od dawki 75 mg dwa razy dziennie	Miareczkowanie morfiny w warunkach POZ/leczenia domowego	W chwili rozpoznania, że ból ma charakter neuropatyczny
Ponad 16 lat	specjalista medycyny rodzinnej, specjalista chorób wewnętrznych		NIE	TAK	Natężenie bólu zmierzone skalą oceny bólu	Inicjuję leczenie bólu słabymi lub silnymi opioidami w zależności od potrzeby	40 mg	80 mg	Należy włączyć leczenie buprenorfiną w plastrze, rozpoczynając od dawki 35 ug/h i stopniowo w razie potrzeby zwiększać dawkę co około 6 dni, aż do osiągnięcia kontroli bólu	Buprenorfina w plastrze (np. Transtec)	Dołączysz do leczenia pregabalinę zaczynając od dawki 75 mg dwa razy dziennie	Miareczkowanie morfiny w warunkach POZ/leczenia domowego	W chwili rozpoznania, że ból ma charakter neuropatyczny
Ponad 16 lat	specjalista medycyny rodzinnej		NIE	TAK	Natężenie bólu zmierzone skalą oceny bólu	Inicjuję leczenie bólu słabymi lub silnymi opioidami w zależności od potrzeby	40 mg	40 mg	Żadne z powyższych	Oksykodon	Dołączysz do leczenia pregabalinę zaczynając od dawki 75 mg dwa razy dziennie	Opanowanie bólu przebijającego	W chwili rozpoznania, że ból ma charakter neuropatyczny
Ponad 16 lat	specjalista medycyny rodzinnej, specjalista chorób dzieci		NIE	TAK	Natężenie bólu zmierzone skalą oceny bólu	Stosuję preparaty tramadolu i buprenorfinę (w plastrach)	Nie wiem	Nie wiem	Należy włączyć leczenie buprenorfiną w plastrze, rozpoczynając od dawki 35 ug/h i stopniowo w razie potrzeby zwiększać dawkę co około 6 dni, aż do osiągnięcia kontroli bólu	Buprenorfina w plastrze (np. Transtec)	Dołączysz do leczenia gabapentynę starając się osiągnąć dawkę 3 x 300 mg	Miareczkowanie morfiny w warunkach POZ/leczenia domowego	W chwili rozpoznania, że ból ma charakter neuropatyczny
Ponad 16 lat	specjalista medycyny rodzinnej, specjalista chorób wewnętrznych		NIE	TAK	Natężenie bólu zmierzone skalą oceny bólu	Stosuję preparaty tramadolu i buprenorfinę (w plastrach)	Nie wiem	Nie wiem	Należy zamienić paracetamol na ketoprofen i podawać go 2x na dobę w dawce 100 mg	Tramadol	Włączysz lek z 3. stopnia drabiny analgetycznej wobec nieskuteczności tramadolu	Opanowanie bólu przebijającego	W momencie kwalifikowani chorego onkologicznie do leczenia chirurgicznego nowotworu
Ponad 16 lat	specjalista medycyny rodzinnej		NIE	TAK	Natężenie bólu zmierzone skalą oceny bólu	Inicjuję leczenie bólu słabymi lub silnymi opioidami w zależności od potrzeby	60 mg	20 mg	Należy zamienić paracetamol na ketoprofen i podawać go 2x na dobę w dawce 100 mg	Tramadol	Dołączysz do leczenia gabapentynę starając się osiągnąć dawkę 3 x 300 mg	Zamiana jednego leku przeciwbólowego na inny (rotacja)	Gdy leki z 3 stopnia drabiny analgetycznej są mało skuteczne
Ponad 16 lat	specjalista medycyny rodzinnej, specjalista chorób wewnętrznych		NIE	TAK	Charakter bólu	Inicjuję leczenie bólu słabymi lub silnymi opioidami w zależności od potrzeby	40 mg	20 mg	Należy włączyć leczenie buprenorfiną w plastrze, rozpoczynając od dawki 35 ug/h i stopniowo w razie potrzeby zwiększać dawkę co około 6 dni, aż do osiągnięcia kontroli bólu	Buprenorfina w plastrze (np. Transtec)	Dołączysz do leczenia pregabalinę zaczynając od dawki 75 mg dwa razy dziennie	Dobieranie leków z grupy NLPZ w zależności od rodzaju bólu	Przy pierwszych sygnałach ze strony Pacjenta dotyczących bólu
Ponad 16 lat	specjalista medycyny rodzinnej, specjalista chorób wewnętrznych		NIE	TAK	Charakter bólu	Inicjuję leczenie bólu słabymi lub silnymi opioidami w zależności od potrzeby	20 mg	20 mg	Należy włączyć leczenie buprenorfiną w plastrze, rozpoczynając od dawki 35 ug/h i stopniowo w razie potrzeby zwiększać dawkę co około 6 dni, aż do osiągnięcia kontroli bólu	Tramadol	Dołączysz do leczenia pregabalinę zaczynając od dawki 75 mg dwa razy dziennie	Opanowanie bólu przebijającego	Gdy leki z 3 stopnia drabiny analgetycznej są mało skuteczne
Ponad 16 lat	specjalista medycyny rodzinnej, specjalista chorób wewnętrznych		NIE	TAK	Charakter bólu	Inicjuję leczenie bólu słabymi lub silnymi opioidami w zależności od potrzeby	80 mg	80 mg	Należy włączyć leczenie morfiną doustnie o krótkim czasie działania w dawce ½ tbl po 20 mg co 4 godziny + doraźna dawka przeciwbólowa i miareczkować do osiągnięcia kontroli	Tramadol	Dołączysz do leczenia pregabalinę zaczynając od dawki 75 mg dwa razy dziennie	Zamiana jednego leku przeciwbólowego na inny (rotacja)	W chwili rozpoznania, że ból ma charakter neuropatyczny
Ponad 16 lat	specjalista medycyny rodzinnej, specjalista chorób wewnętrznych		NIE	TAK	Natężenie bólu zmierzone skalą oceny bólu	Stosuję preparaty tramadolu i buprenorfinę (w plastrach)	40 mg	Nie wiem	Należy włączyć leczenie buprenorfiną w plastrze, rozpoczynając od dawki 35 ug/h i stopniowo w razie potrzeby zwiększać dawkę co około 6 dni, aż do osiągnięcia kontroli bólu	Tramadol	Dołączysz do leczenia gabapentynę starając się osiągnąć dawkę 3 x 300 mg	Zamiana jednego leku przeciwbólowego na inny (rotacja)	W chwili rozpoznania, że ból ma charakter neuropatyczny
Ponad 16 lat	specjalista medycyny rodzinnej, specjalista chorób wewnętrznych		NIE	TAK	Natężenie bólu zmierzone skalą oceny bólu	Stosuję preparaty tramadolu i buprenorfinę (w plastrach)	40 mg	40 mg	Należy włączyć leczenie buprenorfiną w plastrze, rozpoczynając od dawki 35 ug/h i stopniowo w razie potrzeby zwiększać dawkę co około 6 dni, aż do osiągnięcia kontroli bólu	Buprenorfina w plastrze (np. Transtec)	Dołączysz do leczenia pregabalinę zaczynając od dawki 75 mg dwa razy dziennie	Miareczkowanie morfiny w warunkach POZ/leczenia domowego	W chwili rozpoznania, że ból ma charakter neuropatyczny
Ponad 16 lat	specjalista chorób wewnętrznych, specjalista medycyny paliatywnej		NIE	NIE	Charakter bólu	Inicjuję leczenie bólu słabymi lub silnymi opioidami w zależności od potrzeby	40 mg	Nie wiem	Żadne z powyższych	Tramadol	Żadne z powyższych	Żadne z powyższych	Przy pierwszych sygnałach ze strony Pacjenta dotyczących bólu
Ponad 16 lat	specjalista medycyny rodzinnej		NIE	TAK	Natężenie bólu zmierzone skalą oceny bólu	Stosuję tylko tramadol	Nie wiem	Nie wiem	Należy włączyć leczenie buprenorfiną w plastrze, rozpoczynając od dawki 35 ug/h i stopniowo w razie potrzeby zwiększać dawkę co około 6 dni, aż do osiągnięcia kontroli bólu	Tramadol	Dołączysz do leczenia pregabalinę zaczynając od dawki 75 mg dwa razy dziennie	Dołączanie koanalgetyków do leczenia bólu	W chwili rozpoznania, że ból ma charakter neuropatyczny
Ponad 16 lat	specjalista chorób wewnętrznych		NIE	NIE	Natężenie bólu zmierzone skalą oceny bólu	Inicjuję leczenie bólu słabymi lub silnymi opioidami w zależności od potrzeby	40 mg	20 mg	Należy włączyć leczenie buprenorfiną w plastrze, rozpoczynając od dawki 35 ug/h i stopniowo w razie potrzeby zwiększać dawkę co około 6 dni, aż do osiągnięcia kontroli bólu	Buprenorfina w plastrze (np. Transtec)	Dołączysz do leczenia pregabalinę zaczynając od dawki 75 mg dwa razy dziennie	Miareczkowanie morfiny w warunkach POZ/leczenia domowego	W chwili rozpoznania, że ból ma charakter neuropatyczny
Ponad 16 lat	specjalista medycyny rodzinnej, specjalista chorób wewnętrznych		NIE	TAK	Natężenie bólu zmierzone skalą oceny bólu	Stosuję preparaty tramadolu i buprenorfinę (w plastrach)	80 mg	80 mg	Należy włączyć leczenie buprenorfiną w plastrze, rozpoczynając od dawki 35 ug/h i stopniowo w razie potrzeby zwiększać dawkę co około 6 dni, aż do osiągnięcia kontroli bólu	Buprenorfina w plastrze (np. Transtec)	Dołączysz do leczenia pregabalinę zaczynając od dawki 75 mg dwa razy dziennie	Żadne z powyższych	W chwili rozpoznania, że ból ma charakter neuropatyczny
Ponad 16 lat	specjalista medycyny rodzinnej, specjalista chorób wewnętrznych		NIE	TAK	Charakter bólu	Stosuję preparaty tramadolu i buprenorfinę (w plastrach)	Nie wiem	20 mg	Należy włączyć leczenie buprenorfiną w plastrze, rozpoczynając od dawki 35 ug/h i stopniowo w razie potrzeby zwiększać dawkę co około 6 dni, aż do osiągnięcia kontroli bólu	Tramadol	Dołączysz do leczenia pregabalinę zaczynając od dawki 75 mg dwa razy dziennie	Miareczkowanie morfiny w warunkach POZ/leczenia domowego	W chwili rozpoznania, że ból ma charakter neuropatyczny
Ponad 16 lat	specjalista medycyny rodzinnej		NIE	TAK	Natężenie bólu zmierzone skalą oceny bólu	Inicjuję leczenie bólu słabymi lub silnymi opioidami w zależności od potrzeby	80 mg	60 mg	Należy włączyć leczenie morfiną doustnie o krótkim czasie działania w dawce ½ tbl po 20 mg co 4 godziny + doraźna dawka przeciwbólowa i miareczkować do osiągnięcia kontroli	Buprenorfina w plastrze (np. Transtec)	Dołączysz do leczenia pregabalinę zaczynając od dawki 75 mg dwa razy dziennie	Opanowanie bólu przebijającego	W chwili rozpoznania, że ból ma charakter neuropatyczny
Ponad 16 lat	specjalista medycyny rodzinnej		NIE	TAK	Natężenie bólu zmierzone skalą oceny bólu	Inicjuję leczenie bólu słabymi lub silnymi opioidami w zależności od potrzeby	20 mg	20 mg	Należy włączyć leczenie morfiną doustnie o krótkim czasie działania w dawce ½ tbl po 20 mg co 4 godziny + doraźna dawka przeciwbólowa i miareczkować do osiągnięcia kontroli	Oksykodon	Dołączysz do leczenia gabapentynę starając się osiągnąć dawkę 3 x 300 mg	Zamiana jednego leku przeciwbólowego na inny (rotacja)	W chwili rozpoznania, że ból ma charakter neuropatyczny
Ponad 16 lat	specjalista medycyny rodzinnej		NIE	TAK	Natężenie bólu zmierzone skalą oceny bólu	Inicjuję leczenie bólu słabymi lub silnymi opioidami w zależności od potrzeby	20 mg	20 mg	Należy włączyć leczenie buprenorfiną w plastrze, rozpoczynając od dawki 35 ug/h i stopniowo w razie potrzeby zwiększać dawkę co około 6 dni, aż do osiągnięcia kontroli bólu	Buprenorfina w plastrze (np. Transtec)	Dołączysz do leczenia pregabalinę zaczynając od dawki 75 mg dwa razy dziennie	Zamiana jednego leku przeciwbólowego na inny (rotacja)	W chwili rozpoznania, że ból ma charakter neuropatyczny
Ponad 16 lat	specjalista medycyny rodzinnej, specjalista chorób wewnętrznych		NIE	TAK	Natężenie bólu zmierzone skalą oceny bólu	Inicjuję leczenie bólu słabymi lub silnymi opioidami w zależności od potrzeby	80 mg	20 mg	Należy w pierwszej kolejności dołączyć koanalgetyk, np. pregabalinę	Tramadol	Dołączysz do leczenia gabapentynę starając się osiągnąć dawkę 3 x 300 mg	Zamiana jednego leku przeciwbólowego na inny (rotacja)	Gdy leki z 3 stopnia drabiny analgetycznej są mało skuteczne
Ponad 16 lat	specjalista medycyny rodzinnej		NIE	TAK	Dynamika zmian bólu, szybkość narastania	Inicjuję leczenie bólu słabymi lub silnymi opioidami w zależności od potrzeby	80 mg	80 mg	Należy zamienić paracetamol na ketoprofen i podawać go 2x na dobę w dawce 100 mg	Tramadol	Dołączysz do leczenia pregabalinę zaczynając od dawki 75 mg dwa razy dziennie	Miareczkowanie morfiny w warunkach POZ/leczenia domowego	Gdy leki z 3 stopnia drabiny analgetycznej są mało skuteczne
Ponad 16 lat	specjalista medycyny rodzinnej		NIE	TAK	Natężenie bólu zmierzone skalą oceny bólu	Inicjuję leczenie bólu słabymi lub silnymi opioidami w zależności od potrzeby	Nie wiem	Nie wiem	Należy włączyć leczenie buprenorfiną w plastrze, rozpoczynając od dawki 35 ug/h i stopniowo w razie potrzeby zwiększać dawkę co około 6 dni, aż do osiągnięcia kontroli bólu	Buprenorfina w plastrze (np. Transtec)	Dołączysz do leczenia pregabalinę zaczynając od dawki 75 mg dwa razy dziennie	Opanowanie bólu przebijającego	W chwili rozpoznania, że ból ma charakter neuropatyczny
Ponad 16 lat	specjalista medycyny rodzinnej, specjalista medycyny paliatywnej		NIE	TAK	Charakter bólu	Inicjuję leczenie bólu słabymi lub silnymi opioidami w zależności od potrzeby	80 mg	80 mg	Należy włączyć leczenie morfiną doustnie o krótkim czasie działania w dawce ½ tbl po 20 mg co 4 godziny + doraźna dawka przeciwbólowa i miareczkować do osiągnięcia kontroli	Oksykodon	Dołączysz do leczenia pregabalinę zaczynając od dawki 75 mg dwa razy dziennie	Opanowanie bólu przebijającego	W chwili rozpoznania, że ból ma charakter neuropatyczny
Ponad 16 lat	specjalista medycyny rodzinnej, specjalista chorób wewnętrznych		NIE	TAK	Charakter bólu	Stosuję preparaty tramadolu i buprenorfinę (w plastrach)	40 mg	60 mg	Należy włączyć leczenie buprenorfiną w plastrze, rozpoczynając od dawki 35 ug/h i stopniowo w razie potrzeby zwiększać dawkę co około 6 dni, aż do osiągnięcia kontroli bólu	Tramadol	Dołączysz do leczenia pregabalinę zaczynając od dawki 75 mg dwa razy dziennie	Zamiana jednego leku przeciwbólowego na inny (rotacja)	W chwili rozpoznania, że ból ma charakter neuropatyczny
Ponad 16 lat	specjalista medycyny rodzinnej		NIE	TAK	Natężenie bólu zmierzone skalą oceny bólu	Stosuję preparaty tramadolu i buprenorfinę (w plastrach)	Nie wiem	Nie wiem	Żadne z powyższych	Tramadol	Dołączysz do leczenia pregabalinę zaczynając od dawki 75 mg dwa razy dziennie	Dołączanie koanalgetyków do leczenia bólu	Nigdy nie dołączam koanalgetyków w swojej praktyce
Ponad 16 lat	specjalista medycyny rodzinnej		NIE	TAK	Dynamika zmian bólu, szybkość narastania	Inicjuję leczenie bólu słabymi lub silnymi opioidami w zależności od potrzeby	80 mg	80 mg	Należy włączyć leczenie buprenorfiną w plastrze, rozpoczynając od dawki 35 ug/h i stopniowo w razie potrzeby zwiększać dawkę co około 6 dni, aż do osiągnięcia kontroli bólu	Tramadol	Dołączysz do leczenia pregabalinę zaczynając od dawki 75 mg dwa razy dziennie	Miareczkowanie morfiny w warunkach POZ/leczenia domowego	W chwili rozpoznania, że ból ma charakter neuropatyczny
Ponad 16 lat	specjalista medycyny rodzinnej, specjalista chorób wewnętrznych		NIE	TAK	Natężenie bólu zmierzone skalą oceny bólu	Wypisuję leki opioidowe, ale tylko jako kontynuację terapii	Nie wiem	Nie wiem	Należy włączyć leczenie morfiną doustnie o krótkim czasie działania w dawce ½ tbl po 20 mg co 4 godziny + doraźna dawka przeciwbólowa i miareczkować do osiągnięcia kontroli	Oksykodon	Dołączysz do leczenia gabapentynę starając się osiągnąć dawkę 3 x 300 mg	Miareczkowanie morfiny w warunkach POZ/leczenia domowego	Gdy leki z 3 stopnia drabiny analgetycznej są mało skuteczne
Ponad 16 lat	specjalista medycyny rodzinnej		NIE	TAK	Natężenie bólu zmierzone skalą oceny bólu	Inicjuję leczenie bólu słabymi lub silnymi opioidami w zależności od potrzeby	Nie wiem	Nie wiem	Żadne z powyższych	Tramadol	Dołączysz do leczenia gabapentynę starając się osiągnąć dawkę 3 x 300 mg	Miareczkowanie morfiny w warunkach POZ/leczenia domowego	W chwili rozpoznania, że ból ma charakter neuropatyczny
Ponad 16 lat	specjalista medycyny rodzinnej		NIE	TAK	Natężenie bólu zmierzone skalą oceny bólu	Inicjuję leczenie bólu słabymi lub silnymi opioidami w zależności od potrzeby	40 mg	60 mg	Należy w pierwszej kolejności dołączyć koanalgetyk, np. pregabalinę	Tramadol	Dołączysz do leczenia gabapentynę starając się osiągnąć dawkę 3 x 300 mg	Opanowanie bólu przebijającego	W chwili rozpoznania, że ból ma charakter neuropatyczny
Ponad 16 lat	specjalista medycyny rodzinnej		NIE	TAK	Natężenie bólu zmierzone skalą oceny bólu	Inicjuję leczenie bólu słabymi lub silnymi opioidami w zależności od potrzeby	80 mg	40 mg	Należy zamienić paracetamol na ketoprofen i podawać go 2x na dobę w dawce 100 mg	Tramadol	Dołączysz do leczenia pregabalinę zaczynając od dawki 75 mg dwa razy dziennie	Zamiana jednego leku przeciwbólowego na inny (rotacja)	W chwili rozpoznania, że ból ma charakter neuropatyczny
Ponad 16 lat	specjalista medycyny rodzinnej, specjalista chorób dzieci		NIE	TAK	Natężenie bólu zmierzone skalą oceny bólu	Inicjuję leczenie bólu słabymi lub silnymi opioidami w zależności od potrzeby	60 mg	60 mg	Należy włączyć leczenie morfiną doustnie o krótkim czasie działania w dawce ½ tbl po 20 mg co 4 godziny + doraźna dawka przeciwbólowa i miareczkować do osiągnięcia kontroli	Morfina podawana doustnie o krótkim czasie działania	Dołączysz do leczenia pregabalinę zaczynając od dawki 75 mg dwa razy dziennie	Miareczkowanie morfiny w warunkach POZ/leczenia domowego	W chwili rozpoznania, że ból ma charakter neuropatyczny
Ponad 16 lat	LEKARZ CHORÓB WEWNĘTRZNYCH		NIE	NIE	Dynamika zmian bólu, szybkość narastania	Inicjuję leczenie bólu słabymi lub silnymi opioidami w zależności od potrzeby	40 mg	80 mg	Należy włączyć leczenie buprenorfiną w plastrze, rozpoczynając od dawki 35 ug/h i stopniowo w razie potrzeby zwiększać dawkę co około 6 dni, aż do osiągnięcia kontroli bólu	Tramadol	Dołączysz do leczenia pregabalinę zaczynając od dawki 75 mg dwa razy dziennie	Opanowanie bólu przebijającego	W chwili rozpoznania, że ból ma charakter neuropatyczny
Ponad 16 lat	specjalista chorób wewnętrznych		NIE	NIE	Charakter bólu	Stosuję preparaty tramadolu i buprenorfinę (w plastrach)	Nie wiem	Nie wiem	Należy zamienić paracetamol na ketoprofen i podawać go 2x na dobę w dawce 100 mg	Tramadol	Dołączysz do leczenia pregabalinę zaczynając od dawki 75 mg dwa razy dziennie	Zamiana jednego leku przeciwbólowego na inny (rotacja)	W chwili rozpoznania, że ból ma charakter neuropatyczny
Ponad 16 lat	specjalista medycyny rodzinnej, specjalista chorób wewnętrznych		NIE	TAK	Dynamika zmian bólu, szybkość narastania	Stosuję preparaty tramadolu i buprenorfinę (w plastrach)	Nie wiem	Nie wiem	Należy w pierwszej kolejności dołączyć koanalgetyk, np. pregabalinę	Buprenorfina w plastrze (np. Transtec)	Dołączysz do leczenia pregabalinę zaczynając od dawki 75 mg dwa razy dziennie	Dołączanie koanalgetyków do leczenia bólu	W chwili rozpoznania, że ból ma charakter neuropatyczny
Ponad 16 lat	specjalista medycyny rodzinnej		NIE	TAK	Charakter bólu	Stosuję preparaty tramadolu i buprenorfinę (w plastrach)	Nie wiem	Nie wiem	Należy włączyć leczenie buprenorfiną w plastrze, rozpoczynając od dawki 35 ug/h i stopniowo w razie potrzeby zwiększać dawkę co około 6 dni, aż do osiągnięcia kontroli bólu	Tramadol	Włączysz lek z 3. stopnia drabiny analgetycznej wobec nieskuteczności tramadolu	Miareczkowanie morfiny w warunkach POZ/leczenia domowego	Gdy leki z 3 stopnia drabiny analgetycznej są mało skuteczne
Ponad 16 lat	medycyna pracy		NIE	NIE	Natężenie bólu zmierzone skalą oceny bólu	Inicjuję leczenie bólu słabymi lub silnymi opioidami w zależności od potrzeby	Nie wiem	80 mg	Żadne z powyższych	Buprenorfina w plastrze (np. Transtec)	Dołączysz do leczenia pregabalinę zaczynając od dawki 75 mg dwa razy dziennie	Zamiana jednego leku przeciwbólowego na inny (rotacja)	W chwili rozpoznania, że ból ma charakter neuropatyczny
Ponad 16 lat	specjalista medycyny rodzinnej		NIE	TAK	Charakter bólu	Stosuję preparaty tramadolu i buprenorfinę (w plastrach)	Nie wiem	60 mg	Należy włączyć leczenie buprenorfiną w plastrze, rozpoczynając od dawki 35 ug/h i stopniowo w razie potrzeby zwiększać dawkę co około 6 dni, aż do osiągnięcia kontroli bólu	Tramadol	Dołączysz do leczenia pregabalinę zaczynając od dawki 75 mg dwa razy dziennie	Miareczkowanie morfiny w warunkach POZ/leczenia domowego	Gdy leki z 3 stopnia drabiny analgetycznej są mało skuteczne
Ponad 16 lat	specjalista medycyny rodzinnej		NIE	TAK	Dynamika zmian bólu, szybkość narastania	Inicjuję leczenie bólu słabymi lub silnymi opioidami w zależności od potrzeby	20 mg	20 mg	Należy włączyć leczenie buprenorfiną w plastrze, rozpoczynając od dawki 35 ug/h i stopniowo w razie potrzeby zwiększać dawkę co około 6 dni, aż do osiągnięcia kontroli bólu	Buprenorfina w plastrze (np. Transtec)	Dołączysz do leczenia pregabalinę zaczynając od dawki 75 mg dwa razy dziennie	Opanowanie bólu przebijającego	Gdy leki z 3 stopnia drabiny analgetycznej są mało skuteczne
Ponad 16 lat	specjalista medycyny rodzinnej, specjalista chorób wewnętrznych		NIE	TAK	Natężenie bólu zmierzone skalą oceny bólu	Stosuję preparaty tramadolu i buprenorfinę (w plastrach)	Nie wiem	Nie wiem	Należy zamienić paracetamol na ketoprofen i podawać go 2x na dobę w dawce 100 mg	Buprenorfina w plastrze (np. Transtec)	Dołączysz do leczenia pregabalinę zaczynając od dawki 75 mg dwa razy dziennie	Zamiana jednego leku przeciwbólowego na inny (rotacja)	W chwili rozpoznania, że ból ma charakter neuropatyczny
Ponad 16 lat	specjalista medycyny rodzinnej		NIE	TAK	Natężenie bólu zmierzone skalą oceny bólu	Inicjuję leczenie bólu słabymi lub silnymi opioidami w zależności od potrzeby	Nie wiem	Nie wiem	Należy włączyć leczenie morfiną doustnie o krótkim czasie działania w dawce ½ tbl po 20 mg co 4 godziny + doraźna dawka przeciwbólowa i miareczkować do osiągnięcia kontroli	Buprenorfina w plastrze (np. Transtec)	Dołączysz do leczenia pregabalinę zaczynając od dawki 75 mg dwa razy dziennie	Opanowanie bólu przebijającego	W chwili rozpoznania, że ból ma charakter neuropatyczny
Ponad 16 lat	specjalista medycyny rodzinnej		NIE	TAK	Natężenie bólu zmierzone skalą oceny bólu	Wypisuję leki opioidowe, ale tylko jako kontynuację terapii	20 mg	Nie wiem	Należy włączyć leczenie morfiną doustnie o krótkim czasie działania w dawce ½ tbl po 20 mg co 4 godziny + doraźna dawka przeciwbólowa i miareczkować do osiągnięcia kontroli	Tramadol	Dołączysz do leczenia pregabalinę zaczynając od dawki 75 mg dwa razy dziennie	Miareczkowanie morfiny w warunkach POZ/leczenia domowego	W chwili rozpoznania, że ból ma charakter neuropatyczny
Ponad 16 lat	specjalista medycyny rodzinnej, specjalista chorób wewnętrznych		NIE	TAK	Natężenie bólu zmierzone skalą oceny bólu	Stosuję preparaty tramadolu i buprenorfinę (w plastrach)	40 mg	80 mg	Należy włączyć leczenie buprenorfiną w plastrze, rozpoczynając od dawki 35 ug/h i stopniowo w razie potrzeby zwiększać dawkę co około 6 dni, aż do osiągnięcia kontroli bólu	Tramadol	Dołączysz do leczenia pregabalinę zaczynając od dawki 75 mg dwa razy dziennie	Opanowanie bólu przebijającego	W chwili rozpoznania, że ból ma charakter neuropatyczny
Ponad 16 lat	specjalista medycyny rodzinnej		NIE	TAK	Natężenie bólu zmierzone skalą oceny bólu	Inicjuję leczenie bólu słabymi lub silnymi opioidami w zależności od potrzeby	40 mg	20 mg	Należy włączyć leczenie buprenorfiną w plastrze, rozpoczynając od dawki 35 ug/h i stopniowo w razie potrzeby zwiększać dawkę co około 6 dni, aż do osiągnięcia kontroli bólu	Tramadol	Dołączysz do leczenia pregabalinę zaczynając od dawki 75 mg dwa razy dziennie	Dołączanie koanalgetyków do leczenia bólu	W chwili rozpoznania, że ból ma charakter neuropatyczny
Ponad 16 lat	specjalista medycyny rodzinnej		NIE	TAK	Charakter bólu	Inicjuję leczenie bólu słabymi lub silnymi opioidami w zależności od potrzeby	60 mg	20 mg	Należy w pierwszej kolejności dołączyć koanalgetyk, np. pregabalinę	Oksykodon	Dołączysz do leczenia gabapentynę starając się osiągnąć dawkę 3 x 300 mg	Zamiana jednego leku przeciwbólowego na inny (rotacja)	W chwili rozpoznania, że ból ma charakter neuropatyczny
Ponad 16 lat	specjalista medycyny rodzinnej		NIE	TAK	Charakter bólu	Inicjuję leczenie bólu słabymi lub silnymi opioidami w zależności od potrzeby	20 mg	40 mg	Należy włączyć leczenie morfiną doustnie o krótkim czasie działania w dawce ½ tbl po 20 mg co 4 godziny + doraźna dawka przeciwbólowa i miareczkować do osiągnięcia kontroli	Buprenorfina w plastrze (np. Transtec)	Dołączysz do leczenia pregabalinę zaczynając od dawki 75 mg dwa razy dziennie	Dołączanie koanalgetyków do leczenia bólu	W chwili rozpoznania, że ból ma charakter neuropatyczny
Ponad 16 lat	specjalista medycyny rodzinnej		NIE	TAK	Natężenie bólu zmierzone skalą oceny bólu	Stosuję preparaty tramadolu i buprenorfinę (w plastrach)	20 mg	20 mg	Żadne z powyższych	Buprenorfina w plastrze (np. Transtec)	Dołączysz do leczenia pregabalinę zaczynając od dawki 75 mg dwa razy dziennie	Miareczkowanie morfiny w warunkach POZ/leczenia domowego	W chwili rozpoznania, że ból ma charakter neuropatyczny
Ponad 16 lat	specjalista medycyny rodzinnej		NIE	TAK	Charakter bólu	Stosuję tylko tramadol	40 mg	20 mg	Należy w pierwszej kolejności dołączyć koanalgetyk, np. pregabalinę	Tramadol	Dołączysz do leczenia pregabalinę zaczynając od dawki 75 mg dwa razy dziennie	Dołączanie koanalgetyków do leczenia bólu	Nigdy nie dołączam koanalgetyków w swojej praktyce
Ponad 16 lat	specjalista medycyny rodzinnej, specjalista chorób wewnętrznych		NIE	TAK	Natężenie bólu zmierzone skalą oceny bólu	Inicjuję leczenie bólu słabymi lub silnymi opioidami w zależności od potrzeby	80 mg	20 mg	Należy włączyć leczenie buprenorfiną w plastrze, rozpoczynając od dawki 35 ug/h i stopniowo w razie potrzeby zwiększać dawkę co około 6 dni, aż do osiągnięcia kontroli bólu	Tramadol	Dołączysz do leczenia pregabalinę zaczynając od dawki 75 mg dwa razy dziennie	Miareczkowanie morfiny w warunkach POZ/leczenia domowego	W chwili rozpoznania, że ból ma charakter neuropatyczny
Ponad 16 lat	specjalista medycyny rodzinnej		NIE	TAK	Natężenie bólu zmierzone skalą oceny bólu	Wypisuję leki opioidowe, ale tylko jako kontynuację terapii	20 mg	Nie wiem	Należy włączyć leczenie morfiną doustnie o krótkim czasie działania w dawce ½ tbl po 20 mg co 4 godziny + doraźna dawka przeciwbólowa i miareczkować do osiągnięcia kontroli	Tramadol	Dołączysz do leczenia pregabalinę zaczynając od dawki 75 mg dwa razy dziennie	Miareczkowanie morfiny w warunkach POZ/leczenia domowego	W chwili rozpoznania, że ból ma charakter neuropatyczny
Ponad 16 lat	specjalista medycyny rodzinnej		NIE	TAK	Natężenie bólu zmierzone skalą oceny bólu	Inicjuję leczenie bólu słabymi lub silnymi opioidami w zależności od potrzeby	Nie wiem	20 mg	Należy włączyć leczenie buprenorfiną w plastrze, rozpoczynając od dawki 35 ug/h i stopniowo w razie potrzeby zwiększać dawkę co około 6 dni, aż do osiągnięcia kontroli bólu	Oksykodon	Dołączysz do leczenia pregabalinę zaczynając od dawki 75 mg dwa razy dziennie	Zamiana jednego leku przeciwbólowego na inny (rotacja)	Gdy leki z 3 stopnia drabiny analgetycznej są mało skuteczne
Ponad 16 lat	specjalista chorób wewnętrznych		NIE	NIE	Charakter bólu	Inicjuję leczenie bólu słabymi lub silnymi opioidami w zależności od potrzeby	40 mg	20 mg	Należy w pierwszej kolejności dołączyć koanalgetyk, np. pregabalinę	Buprenorfina w plastrze (np. Transtec)	Dołączysz do leczenia pregabalinę zaczynając od dawki 75 mg dwa razy dziennie	Zamiana jednego leku przeciwbólowego na inny (rotacja)	W chwili rozpoznania, że ból ma charakter neuropatyczny

## Sheet: worktimecriteria
Czy badany pracuje ponad 40 godzin w tygodniu?	Co jest dla Pani/Pana *głównym kryterium* decydującym o wyborze leku przeciwbólowego?
NIE	Natężenie bólu zmierzone skalą oceny bólu		UZYSKANE:	Natężenie bólu zmierzone skalą oceny bólu	Dynamika zmian bólu, szybkość narastania	Charakter bólu	Moje doświadczenie w stosowaniu konkretnego leku	Umiejscowienie bólu	Żadne z powyższych	SUMA
NIE	Dynamika zmian bólu, szybkość narastania		TAK	30	6	13	5	0	0	54
NIE	Natężenie bólu zmierzone skalą oceny bólu		NIE	356	83	182	43	4	2	670
NIE	Charakter bólu
NIE	Natężenie bólu zmierzone skalą oceny bólu
NIE	Natężenie bólu zmierzone skalą oceny bólu		SUMA	386	89	195	48	4	2	724
NIE	Natężenie bólu zmierzone skalą oceny bólu							ALL	724
NIE	Dynamika zmian bólu, szybkość narastania
NIE	Charakter bólu		OCZEKIWANE	Natężenie bólu zmierzone skalą oceny bólu	Dynamika zmian bólu, szybkość narastania	Charakter bólu	Moje doświadczenie w stosowaniu konkretnego leku	Umiejscowienie bólu	Żadne z powyższych	SUMA
NIE	Moje doświadczenie w stosowaniu konkretnego leku		TAK	28.7901	6.63812	14.5442	3.58011	0.298343	0.149171	54
TAK	Charakter bólu		NIE	357.21	82.3619	180.456	44.4199	3.70166	1.85083	670
NIE	Natężenie bólu zmierzone skalą oceny bólu
NIE	Natężenie bólu zmierzone skalą oceny bólu
NIE	Charakter bólu		SUMA	386	89	195	48	4	2	724
NIE	Natężenie bólu zmierzone skalą oceny bólu							ALL	724
NIE	Charakter bólu
TAK	Charakter bólu		CHI-KWADRAT	Natężenie bólu zmierzone skalą oceny bólu	Dynamika zmian bólu, szybkość narastania	Charakter bólu	Moje doświadczenie w stosowaniu konkretnego leku	Umiejscowienie bólu	Żadne z powyższych
NIE	Dynamika zmian bólu, szybkość narastania		TAK	0.821591	0.804386	0.685544	0.453	0.584923	0.699329
TAK	Natężenie bólu zmierzone skalą oceny bólu		NIE	0.948956	0.943944	0.908483	0.831294	0.876769	0.912688
NIE	Natężenie bólu zmierzone skalą oceny bólu
TAK	Charakter bólu
NIE	Charakter bólu
NIE	Natężenie bólu zmierzone skalą oceny bólu		Stopień swobody	5
NIE	Natężenie bólu zmierzone skalą oceny bólu		p (zadane)	0.05	Liczba komórek spełniajacych zadane p:	0
TAK	Natężenie bólu zmierzone skalą oceny bólu		p-VALUE	Natężenie bólu zmierzone skalą oceny bólu	Dynamika zmian bólu, szybkość narastania	Charakter bólu	Moje doświadczenie w stosowaniu konkretnego leku	Umiejscowienie bólu	Żadne z powyższych
TAK	Dynamika zmian bólu, szybkość narastania		TAK	0.975636	0.976753	0.983753	0.993743	0.988683	0.983006
NIE	Natężenie bólu zmierzone skalą oceny bólu		NIE	0.966577	0.966959	0.969604	0.974995	0.971881	0.969296
NIE	Natężenie bólu zmierzone skalą oceny bólu
NIE	Natężenie bólu zmierzone skalą oceny bólu
NIE	Natężenie bólu zmierzone skalą oceny bólu
NIE	Natężenie bólu zmierzone skalą oceny bólu
NIE	Charakter bólu
NIE	Natężenie bólu zmierzone skalą oceny bólu
NIE	Charakter bólu
NIE	Natężenie bólu zmierzone skalą oceny bólu
TAK	Moje doświadczenie w stosowaniu konkretnego leku
NIE	Charakter bólu
NIE	Natężenie bólu zmierzone skalą oceny bólu
NIE	Natężenie bólu zmierzone skalą oceny bólu
NIE	Natężenie bólu zmierzone skalą oceny bólu
NIE	Natężenie bólu zmierzone skalą oceny bólu
NIE	Dynamika zmian bólu, szybkość narastania
NIE	Natężenie bólu zmierzone skalą oceny bólu
NIE	Natężenie bólu zmierzone skalą oceny bólu
NIE	Dynamika zmian bólu, szybkość narastania
NIE	Natężenie bólu zmierzone skalą oceny bólu
NIE	Natężenie bólu zmierzone skalą oceny bólu
NIE	Dynamika zmian bólu, szybkość narastania
NIE	Natężenie bólu zmierzone skalą oceny bólu
NIE	Charakter bólu
NIE	Natężenie bólu zmierzone skalą oceny bólu
TAK	Natężenie bólu zmierzone skalą oceny bólu
NIE	Natężenie bólu zmierzone skalą oceny bólu
NIE	Dynamika zmian bólu, szybkość narastania
NIE	Charakter bólu
TAK	Moje doświadczenie w stosowaniu konkretnego leku
TAK	Charakter bólu
NIE	Natężenie bólu zmierzone skalą oceny bólu
NIE	Natężenie bólu zmierzone skalą oceny bólu
NIE	Charakter bólu
NIE	Natężenie bólu zmierzone skalą oceny bólu
NIE	Charakter bólu
NIE	Charakter bólu
TAK	Dynamika zmian bólu, szybkość narastania
NIE	Natężenie bólu zmierzone skalą oceny bólu
NIE	Natężenie bólu zmierzone skalą oceny bólu
NIE	Charakter bólu
NIE	Charakter bólu
NIE	Natężenie bólu zmierzone skalą oceny bólu
NIE	Natężenie bólu zmierzone skalą oceny bólu
NIE	Natężenie bólu zmierzone skalą oceny bólu
NIE	Dynamika zmian bólu, szybkość narastania
TAK	Natężenie bólu zmierzone skalą oceny bólu
NIE	Natężenie bólu zmierzone skalą oceny bólu
TAK	Natężenie bólu zmierzone skalą oceny bólu
TAK	Natężenie bólu zmierzone skalą oceny bólu
TAK	Natężenie bólu zmierzone skalą oceny bólu
NIE	Charakter bólu
TAK	Natężenie bólu zmierzone skalą oceny bólu
NIE	Charakter bólu
NIE	Natężenie bólu zmierzone skalą oceny bólu
NIE	Moje doświadczenie w stosowaniu konkretnego leku
NIE	Charakter bólu
TAK	Natężenie bólu zmierzone skalą oceny bólu
NIE	Natężenie bólu zmierzone skalą oceny bólu
TAK	Natężenie bólu zmierzone skalą oceny bólu
TAK	Natężenie bólu zmierzone skalą oceny bólu
NIE	Dynamika zmian bólu, szybkość narastania
NIE	Natężenie bólu zmierzone skalą oceny bólu
NIE	Natężenie bólu zmierzone skalą oceny bólu
NIE	Dynamika zmian bólu, szybkość narastania
NIE	Charakter bólu
NIE	Charakter bólu
NIE	Charakter bólu
TAK	Natężenie bólu zmierzone skalą oceny bólu
NIE	Natężenie bólu zmierzone skalą oceny bólu
NIE	Natężenie bólu zmierzone skalą oceny bólu
TAK	Dynamika zmian bólu, szybkość narastania
NIE	Natężenie bólu zmierzone skalą oceny bólu
TAK	Charakter bólu
NIE	Charakter bólu
NIE	Charakter bólu
NIE	Charakter bólu
NIE	Charakter bólu
NIE	Natężenie bólu zmierzone skalą oceny bólu
TAK	Natężenie bólu zmierzone skalą oceny bólu
TAK	Natężenie bólu zmierzone skalą oceny bólu
TAK	Charakter bólu
NIE	Natężenie bólu zmierzone skalą oceny bólu
NIE	Charakter bólu
TAK	Natężenie bólu zmierzone skalą oceny bólu
TAK	Charakter bólu
NIE	Natężenie bólu zmierzone skalą oceny bólu
NIE	Charakter bólu
NIE	Natężenie bólu zmierzone skalą oceny bólu
NIE	Charakter bólu
NIE	Natężenie bólu zmierzone skalą oceny bólu
NIE	Dynamika zmian bólu, szybkość narastania
NIE	Charakter bólu
NIE	Dynamika zmian bólu, szybkość narastania
NIE	Natężenie bólu zmierzone skalą oceny bólu
NIE	Natężenie bólu zmierzone skalą oceny bólu
NIE	Natężenie bólu zmierzone skalą oceny bólu
NIE	Natężenie bólu zmierzone skalą oceny bólu
TAK	Natężenie bólu zmierzone skalą oceny bólu
NIE	Natężenie bólu zmierzone skalą oceny bólu
NIE	Charakter bólu
NIE	Natężenie bólu zmierzone skalą oceny bólu
NIE	Umiejscowienie bólu
NIE	Natężenie bólu zmierzone skalą oceny bólu
TAK	Moje doświadczenie w stosowaniu konkretnego leku
NIE	Natężenie bólu zmierzone skalą oceny bólu
TAK	Natężenie bólu zmierzone skalą oceny bólu
NIE	Natężenie bólu zmierzone skalą oceny bólu
TAK	Natężenie bólu zmierzone skalą oceny bólu
NIE	Natężenie bólu zmierzone skalą oceny bólu
NIE	Natężenie bólu zmierzone skalą oceny bólu
NIE	Natężenie bólu zmierzone skalą oceny bólu
TAK	Charakter bólu
TAK	Natężenie bólu zmierzone skalą oceny bólu
NIE	Charakter bólu
NIE	Charakter bólu
NIE	Natężenie bólu zmierzone skalą oceny bólu
NIE	Dynamika zmian bólu, szybkość narastania
NIE	Natężenie bólu zmierzone skalą oceny bólu
NIE	Moje doświadczenie w stosowaniu konkretnego leku
NIE	Natężenie bólu zmierzone skalą oceny bólu
NIE	Natężenie bólu zmierzone skalą oceny bólu
NIE	Natężenie bólu zmierzone skalą oceny bólu
TAK	Moje doświadczenie w stosowaniu konkretnego leku
NIE	Natężenie bólu zmierzone skalą oceny bólu
NIE	Żadne z powyższych
NIE	Charakter bólu
NIE	Natężenie bólu zmierzone skalą oceny bólu
NIE	Moje doświadczenie w stosowaniu konkretnego leku
NIE	Natężenie bólu zmierzone skalą oceny bólu
NIE	Natężenie bólu zmierzone skalą oceny bólu
NIE	Natężenie bólu zmierzone skalą oceny bólu
NIE	Charakter bólu
NIE	Natężenie bólu zmierzone skalą oceny bólu
NIE	Natężenie bólu zmierzone skalą oceny bólu
NIE	Charakter bólu
NIE	Natężenie bólu zmierzone skalą oceny bólu
NIE	Charakter bólu
NIE	Natężenie bólu zmierzone skalą oceny bólu
TAK	Natężenie bólu zmierzone skalą oceny bólu
NIE	Charakter bólu
NIE	Charakter bólu
NIE	Moje doświadczenie w stosowaniu konkretnego leku
TAK	Natężenie bólu zmierzone skalą oceny bólu
TAK	Dynamika zmian bólu, szybkość narastania
NIE	Dynamika zmian bólu, szybkość narastania
NIE	Natężenie bólu zmierzone skalą oceny bólu
NIE	Charakter bólu
NIE	Natężenie bólu zmierzone skalą oceny bólu
NIE	Natężenie bólu zmierzone skalą oceny bólu
NIE	Dynamika zmian bólu, szybkość narastania
TAK	Natężenie bólu zmierzone skalą oceny bólu
NIE	Dynamika zmian bólu, szybkość narastania
NIE	Moje doświadczenie w stosowaniu konkretnego leku
NIE	Natężenie bólu zmierzone skalą oceny bólu
NIE	Natężenie bólu zmierzone skalą oceny bólu
NIE	Natężenie bólu zmierzone skalą oceny bólu
NIE	Dynamika zmian bólu, szybkość narastania
NIE	Natężenie bólu zmierzone skalą oceny bólu
NIE	Natężenie bólu zmierzone skalą oceny bólu
TAK	Natężenie bólu zmierzone skalą oceny bólu
NIE	Natężenie bólu zmierzone skalą oceny bólu
TAK	Natężenie bólu zmierzone skalą oceny bólu
TAK	Dynamika zmian bólu, szybkość narastania
TAK	Natężenie bólu zmierzone skalą oceny bólu
NIE	Natężenie bólu zmierzone skalą oceny bólu
TAK	Natężenie bólu zmierzone skalą oceny bólu
NIE	Natężenie bólu zmierzone skalą oceny bólu
NIE	Natężenie bólu zmierzone skalą oceny bólu
NIE	Charakter bólu
NIE	Natężenie bólu zmierzone skalą oceny bólu
TAK	Charakter bólu
NIE	Charakter bólu
TAK	Natężenie bólu zmierzone skalą oceny bólu
TAK	Charakter bólu
NIE	Natężenie bólu zmierzone skalą oceny bólu
NIE	Charakter bólu
NIE	Natężenie bólu zmierzone skalą oceny bólu
NIE	Natężenie bólu zmierzone skalą oceny bólu
NIE	Dynamika zmian bólu, szybkość narastania
NIE	Moje doświadczenie w stosowaniu konkretnego leku
NIE	Dynamika zmian bólu, szybkość narastania
TAK	Natężenie bólu zmierzone skalą oceny bólu
NIE	Natężenie bólu zmierzone skalą oceny bólu
NIE	Natężenie bólu zmierzone skalą oceny bólu
TAK	Moje doświadczenie w stosowaniu konkretnego leku
NIE	Charakter bólu
TAK	Charakter bólu
NIE	Charakter bólu
NIE	Charakter bólu
NIE	Charakter bólu
NIE	Natężenie bólu zmierzone skalą oceny bólu
NIE	Natężenie bólu zmierzone skalą oceny bólu
TAK	Natężenie bólu zmierzone skalą oceny bólu
TAK	Dynamika zmian bólu, szybkość narastania
TAK	Natężenie bólu zmierzone skalą oceny bólu
NIE	Charakter bólu
NIE	Charakter bólu
TAK	Charakter bólu
TAK	Charakter bólu
NIE	Charakter bólu
NIE	Natężenie bólu zmierzone skalą oceny bólu
NIE	Natężenie bólu zmierzone skalą oceny bólu
NIE	Natężenie bólu zmierzone skalą oceny bólu
NIE	Charakter bólu
NIE	Natężenie bólu zmierzone skalą oceny bólu
NIE	Charakter bólu
NIE	Natężenie bólu zmierzone skalą oceny bólu
NIE	Charakter bólu
NIE	Natężenie bólu zmierzone skalą oceny bólu
NIE	Charakter bólu
NIE	Natężenie bólu zmierzone skalą oceny bólu
NIE	Charakter bólu
NIE	Natężenie bólu zmierzone skalą oceny bólu
NIE	Dynamika zmian bólu, szybkość narastania
NIE	Charakter bólu
NIE	Dynamika zmian bólu, szybkość narastania
NIE	Natężenie bólu zmierzone skalą oceny bólu
NIE	Natężenie bólu zmierzone skalą oceny bólu
NIE	Natężenie bólu zmierzone skalą oceny bólu
NIE	Natężenie bólu zmierzone skalą oceny bólu
NIE	Natężenie bólu zmierzone skalą oceny bólu
NIE	Natężenie bólu zmierzone skalą oceny bólu
NIE	Charakter bólu
NIE	Natężenie bólu zmierzone skalą oceny bólu
NIE	Umiejscowienie bólu
NIE	Natężenie bólu zmierzone skalą oceny bólu
NIE	Moje doświadczenie w stosowaniu konkretnego leku
NIE	Natężenie bólu zmierzone skalą oceny bólu
NIE	Natężenie bólu zmierzone skalą oceny bólu
NIE	Natężenie bólu zmierzone skalą oceny bólu
NIE	Natężenie bólu zmierzone skalą oceny bólu
NIE	Natężenie bólu zmierzone skalą oceny bólu
NIE	Natężenie bólu zmierzone skalą oceny bólu
NIE	Natężenie bólu zmierzone skalą oceny bólu
NIE	Charakter bólu
NIE	Natężenie bólu zmierzone skalą oceny bólu
NIE	Charakter bólu
NIE	Charakter bólu
NIE	Natężenie bólu zmierzone skalą oceny bólu
NIE	Dynamika zmian bólu, szybkość narastania
NIE	Natężenie bólu zmierzone skalą oceny bólu
NIE	Moje doświadczenie w stosowaniu konkretnego leku
NIE	Natężenie bólu zmierzone skalą oceny bólu
NIE	Natężenie bólu zmierzone skalą oceny bólu
NIE	Natężenie bólu zmierzone skalą oceny bólu
NIE	Moje doświadczenie w stosowaniu konkretnego leku
NIE	Natężenie bólu zmierzone skalą oceny bólu
NIE	Żadne z powyższych
NIE	Charakter bólu
NIE	Moje doświadczenie w stosowaniu konkretnego leku
NIE	Natężenie bólu zmierzone skalą oceny bólu
NIE	Natężenie bólu zmierzone skalą oceny bólu
NIE	Natężenie bólu zmierzone skalą oceny bólu
NIE	Charakter bólu
NIE	Natężenie bólu zmierzone skalą oceny bólu
NIE	Natężenie bólu zmierzone skalą oceny bólu
NIE	Charakter bólu
NIE	Natężenie bólu zmierzone skalą oceny bólu
NIE	Charakter bólu
NIE	Natężenie bólu zmierzone skalą oceny bólu
NIE	Natężenie bólu zmierzone skalą oceny bólu
NIE	Charakter bólu
NIE	Charakter bólu
NIE	Moje doświadczenie w stosowaniu konkretnego leku
NIE	Natężenie bólu zmierzone skalą oceny bólu
NIE	Dynamika zmian bólu, szybkość narastania
NIE	Dynamika zmian bólu, szybkość narastania
NIE	Natężenie bólu zmierzone skalą oceny bólu
NIE	Charakter bólu
NIE	Natężenie bólu zmierzone skalą oceny bólu
NIE	Natężenie bólu zmierzone skalą oceny bólu
NIE	Dynamika zmian bólu, szybkość narastania
NIE	Natężenie bólu zmierzone skalą oceny bólu
NIE	Dynamika zmian bólu, szybkość narastania
NIE	Moje doświadczenie w stosowaniu konkretnego leku
NIE	Natężenie bólu zmierzone skalą oceny bólu
NIE	Natężenie bólu zmierzone skalą oceny bólu
NIE	Natężenie bólu zmierzone skalą oceny bólu
NIE	Dynamika zmian bólu, szybkość narastania
NIE	Natężenie bólu zmierzone skalą oceny bólu
NIE	Natężenie bólu zmierzone skalą oceny bólu
NIE	Natężenie bólu zmierzone skalą oceny bólu
NIE	Natężenie bólu zmierzone skalą oceny bólu
NIE	Natężenie bólu zmierzone skalą oceny bólu
NIE	Dynamika zmian bólu, szybkość narastania
NIE	Natężenie bólu zmierzone skalą oceny bólu
NIE	Natężenie bólu zmierzone skalą oceny bólu
NIE	Natężenie bólu zmierzone skalą oceny bólu
NIE	Natężenie bólu zmierzone skalą oceny bólu
NIE	Natężenie bólu zmierzone skalą oceny bólu
NIE	Charakter bólu
NIE	Natężenie bólu zmierzone skalą oceny bólu
NIE	Charakter bólu
NIE	Charakter bólu
NIE	Natężenie bólu zmierzone skalą oceny bólu
NIE	Charakter bólu
NIE	Natężenie bólu zmierzone skalą oceny bólu
NIE	Charakter bólu
NIE	Natężenie bólu zmierzone skalą oceny bólu
NIE	Natężenie bólu zmierzone skalą oceny bólu
NIE	Dynamika zmian bólu, szybkość narastania
NIE	Moje doświadczenie w stosowaniu konkretnego leku
NIE	Dynamika zmian bólu, szybkość narastania
NIE	Natężenie bólu zmierzone skalą oceny bólu
NIE	Natężenie bólu zmierzone skalą oceny bólu
NIE	Natężenie bólu zmierzone skalą oceny bólu
NIE	Moje doświadczenie w stosowaniu konkretnego leku
NIE	Charakter bólu
NIE	Charakter bólu
NIE	Natężenie bólu zmierzone skalą oceny bólu
NIE	Moje doświadczenie w stosowaniu konkretnego leku
NIE	Natężenie bólu zmierzone skalą oceny bólu
NIE	Natężenie bólu zmierzone skalą oceny bólu
NIE	Natężenie bólu zmierzone skalą oceny bólu
NIE	Natężenie bólu zmierzone skalą oceny bólu
NIE	Natężenie bólu zmierzone skalą oceny bólu
NIE	Moje doświadczenie w stosowaniu konkretnego leku
NIE	Dynamika zmian bólu, szybkość narastania
NIE	Dynamika zmian bólu, szybkość narastania
NIE	Dynamika zmian bólu, szybkość narastania
NIE	Charakter bólu
NIE	Natężenie bólu zmierzone skalą oceny bólu
NIE	Charakter bólu
NIE	Natężenie bólu zmierzone skalą oceny bólu
NIE	Natężenie bólu zmierzone skalą oceny bólu
NIE	Dynamika zmian bólu, szybkość narastania
NIE	Natężenie bólu zmierzone skalą oceny bólu
NIE	Charakter bólu
NIE	Dynamika zmian bólu, szybkość narastania
NIE	Moje doświadczenie w stosowaniu konkretnego leku
NIE	Natężenie bólu zmierzone skalą oceny bólu
NIE	Umiejscowienie bólu
NIE	Charakter bólu
NIE	Natężenie bólu zmierzone skalą oceny bólu
NIE	Natężenie bólu zmierzone skalą oceny bólu
NIE	Natężenie bólu zmierzone skalą oceny bólu
NIE	Natężenie bólu zmierzone skalą oceny bólu
NIE	Natężenie bólu zmierzone skalą oceny bólu
NIE	Natężenie bólu zmierzone skalą oceny bólu
NIE	Moje doświadczenie w stosowaniu konkretnego leku
NIE	Natężenie bólu zmierzone skalą oceny bólu
NIE	Moje doświadczenie w stosowaniu konkretnego leku
NIE	Charakter bólu
NIE	Dynamika zmian bólu, szybkość narastania
NIE	Charakter bólu
NIE	Natężenie bólu zmierzone skalą oceny bólu
NIE	Natężenie bólu zmierzone skalą oceny bólu
NIE	Charakter bólu
NIE	Charakter bólu
NIE	Charakter bólu
NIE	Natężenie bólu zmierzone skalą oceny bólu
NIE	Natężenie bólu zmierzone skalą oceny bólu
NIE	Natężenie bólu zmierzone skalą oceny bólu
NIE	Natężenie bólu zmierzone skalą oceny bólu
NIE	Natężenie bólu zmierzone skalą oceny bólu
NIE	Charakter bólu
NIE	Moje doświadczenie w stosowaniu konkretnego leku
NIE	Natężenie bólu zmierzone skalą oceny bólu
NIE	Moje doświadczenie w stosowaniu konkretnego leku
NIE	Charakter bólu
NIE	Dynamika zmian bólu, szybkość narastania
NIE	Charakter bólu
NIE	Charakter bólu
NIE	Charakter bólu
NIE	Charakter bólu
NIE	Natężenie bólu zmierzone skalą oceny bólu
NIE	Natężenie bólu zmierzone skalą oceny bólu
NIE	Natężenie bólu zmierzone skalą oceny bólu
NIE	Dynamika zmian bólu, szybkość narastania
NIE	Natężenie bólu zmierzone skalą oceny bólu
NIE	Dynamika zmian bólu, szybkość narastania
NIE	Charakter bólu
NIE	Natężenie bólu zmierzone skalą oceny bólu
NIE	Dynamika zmian bólu, szybkość narastania
NIE	Dynamika zmian bólu, szybkość narastania
NIE	Charakter bólu
NIE	Charakter bólu
NIE	Natężenie bólu zmierzone skalą oceny bólu
NIE	Moje doświadczenie w stosowaniu konkretnego leku
NIE	Charakter bólu
NIE	Charakter bólu
NIE	Charakter bólu
NIE	Charakter bólu
NIE	Natężenie bólu zmierzone skalą oceny bólu
NIE	Natężenie bólu zmierzone skalą oceny bólu
NIE	Moje doświadczenie w stosowaniu konkretnego leku
NIE	Natężenie bólu zmierzone skalą oceny bólu
NIE	Dynamika zmian bólu, szybkość narastania
NIE	Dynamika zmian bólu, szybkość narastania
NIE	Charakter bólu
NIE	Charakter bólu
NIE	Natężenie bólu zmierzone skalą oceny bólu
NIE	Charakter bólu
NIE	Natężenie bólu zmierzone skalą oceny bólu
NIE	Natężenie bólu zmierzone skalą oceny bólu
NIE	Moje doświadczenie w stosowaniu konkretnego leku
NIE	Natężenie bólu zmierzone skalą oceny bólu
NIE	Natężenie bólu zmierzone skalą oceny bólu
NIE	Charakter bólu
NIE	Dynamika zmian bólu, szybkość narastania
NIE	Charakter bólu
NIE	Natężenie bólu zmierzone skalą oceny bólu
NIE	Moje doświadczenie w stosowaniu konkretnego leku
NIE	Natężenie bólu zmierzone skalą oceny bólu
NIE	Natężenie bólu zmierzone skalą oceny bólu
NIE	Natężenie bólu zmierzone skalą oceny bólu
NIE	Natężenie bólu zmierzone skalą oceny bólu
NIE	Natężenie bólu zmierzone skalą oceny bólu
NIE	Moje doświadczenie w stosowaniu konkretnego leku
NIE	Dynamika zmian bólu, szybkość narastania
NIE	Dynamika zmian bólu, szybkość narastania
NIE	Dynamika zmian bólu, szybkość narastania
NIE	Charakter bólu
NIE	Natężenie bólu zmierzone skalą oceny bólu
NIE	Charakter bólu
NIE	Natężenie bólu zmierzone skalą oceny bólu
NIE	Natężenie bólu zmierzone skalą oceny bólu
NIE	Dynamika zmian bólu, szybkość narastania
NIE	Natężenie bólu zmierzone skalą oceny bólu
NIE	Charakter bólu
NIE	Dynamika zmian bólu, szybkość narastania
NIE	Moje doświadczenie w stosowaniu konkretnego leku
NIE	Natężenie bólu zmierzone skalą oceny bólu
NIE	Umiejscowienie bólu
NIE	Charakter bólu
NIE	Natężenie bólu zmierzone skalą oceny bólu
NIE	Natężenie bólu zmierzone skalą oceny bólu
NIE	Natężenie bólu zmierzone skalą oceny bólu
NIE	Natężenie bólu zmierzone skalą oceny bólu
NIE	Natężenie bólu zmierzone skalą oceny bólu
NIE	Natężenie bólu zmierzone skalą oceny bólu
NIE	Moje doświadczenie w stosowaniu konkretnego leku
NIE	Natężenie bólu zmierzone skalą oceny bólu
NIE	Moje doświadczenie w stosowaniu konkretnego leku
NIE	Charakter bólu
NIE	Dynamika zmian bólu, szybkość narastania
NIE	Charakter bólu
NIE	Natężenie bólu zmierzone skalą oceny bólu
NIE	Natężenie bólu zmierzone skalą oceny bólu
NIE	Charakter bólu
NIE	Charakter bólu
NIE	Charakter bólu
NIE	Natężenie bólu zmierzone skalą oceny bólu
NIE	Natężenie bólu zmierzone skalą oceny bólu
NIE	Natężenie bólu zmierzone skalą oceny bólu
NIE	Natężenie bólu zmierzone skalą oceny bólu
NIE	Natężenie bólu zmierzone skalą oceny bólu
NIE	Charakter bólu
NIE	Moje doświadczenie w stosowaniu konkretnego leku
NIE	Natężenie bólu zmierzone skalą oceny bólu
NIE	Moje doświadczenie w stosowaniu konkretnego leku
NIE	Charakter bólu
NIE	Dynamika zmian bólu, szybkość narastania
NIE	Charakter bólu
NIE	Charakter bólu
NIE	Charakter bólu
NIE	Charakter bólu
NIE	Natężenie bólu zmierzone skalą oceny bólu
NIE	Natężenie bólu zmierzone skalą oceny bólu
NIE	Natężenie bólu zmierzone skalą oceny bólu
[truncated: 237 more rows]

## Sheet: worktimeRx
Czy badany pracuje ponad 40 godzin w tygodniu?	Czy wypisuje Pani/Pan recepty na leki opioidowe?
[truncated: 724 more rows]

[truncated: 7 more sheets: worktimetramadol, worktimebup, worktimetram-test, worktimestarting, worktime57yo case, worktimemost_diff, worktimecoanalg-intro]
